# Supplementary material for: ‘An Apple a Day’?: Psychiatrists, Psychologists and Psychotherapists Report Poor Literacy for Nutritional Medicine: International Survey Spanning 52 Countries
Source: Nutrients. 2021 Mar 2;13(3):822. doi: 10.3390/nu13030822 (PMC8000813; doi:10.3390/nu13030822)
Supplement: Supplementary file 1 [file nutrients-13-00822-s001.zip]

Archive with 3 entries (2 files):
- nutrients-1075657-supplmentary files/
- nutrients-1075657-supplmentary files/nutrients-1075657_Supplementary-File1.pdf
- nutrients-1075657-supplmentary files/SupplementaryFile2_SurveyData.xlsx
