# Supplementary material for: ‘An Apple a Day’?: Psychiatrists, Psychologists and Psychotherapists Report Poor Literacy for Nutritional Medicine: International Survey Spanning 52 Countries
Source: Nutrients. 2021 Mar 2;13(3):822. doi: 10.3390/nu13030822 (PMC8000813; doi:10.3390/nu13030822)
Supplement: Supplementary file 1 [file nutrients-13-00822-s001.zip › nutrients-1075657-supplmentary files/SupplementaryFile2_SurveyData.xlsx]

## Sheet: Tabelle1
What kind of qualification(s) do you have?Welche Qualifikation(en) haben Sie? 1 psychologist 2 psychiatrist 3 psychotherapist 4 no answer 5 others and GPs 6 psychiatrists/psychotherapists in training	Do you agree with the terms listed above? / Sind Sie mit den oben genannten Bedingungen einverstanden?	Age / Alter	Sex / Biologisches Geschlecht 1 female 2 male 3 no answer	Country of occupation / Land des Beschäftigungsverhältnisses	Institution / Einrichtung: 1 = Hospital / Krankenhaus, 2= Mental Health Outpatient Department, 3 = Private Practice, 4 = Rehab, 5 = Day clinic / Tagesklinik, 6 = Other /Andere, 7 = NA	Subdivision / Abteilung	If you have chosen "consultant- other specialty"- what field are you specialized in? / Wenn Sie bei der vorangegangenen Frage "Facharzt oder Fachärztin- andere Disziplin" gewählt haben- in welcher Disziplin haben Sie sich spezialisiert?	Are you specialized in a certain field? / Haben Sie sich auf ein bestimmtes Gebiet spezialisiert?: 1 = General adult psychiatry or psychology / Psychiatrie oder Psychologie für Erwachsene, 2 = Child and adolescent psychiatry or psychology / Kinder- und Jugendpsychiatrie oder Psychologie, 3 = Forensic psychiatry or psychology / Forensische Psychiatrie oder Psychologie, 4 = Neuropsychiatry or neure…	Working experience in psychiatry or psychology / Arbeitserfahrung in Psychiatrie oder Psychologie	Year of postgraduate education / Postgraduelles Ausbildungsjahr 1, 2, 3, 4, 5, 6, 7 = > 6, 8 = I have completed my studies / Ich habe meine Ausbildung abgeschlossen, 9 = NA	Country specific period of postgraduate studies / Studiendauer der postgraduellen Ausbildung in Ihrem Land 3= 3 or less / 3 oder weniger, 4, 5, 6, 7, 8=8 or more / 8 oder mehr, 9 = NA	Did you ever use nutritional approaches for the treatment of your patients? If yes, for which indications (mainly)? / Haben Sie jemals Ernährungsmaßnahmen in der Behandlung von PatientInnen eingesetzt? Wenn ja, bei welchen Indikationen haben Sie diese (hauptsächlich) eingesetzt?	From 1 to 10 - In your opinion, how important is nutritional care in the context of mental disorders? / Von 1 bis 10 - Wie wichtig ist Ihrer Meinung nach ernährungsbezogene Versorgung im Kontext von psychischen Störungen?	From 1 to 10 - In your institution, how important is discussing nutrition with your patients? / Von 1 bis 10 - Wie wichtig ist es in Ihrer Institution, mit PatientInnen deren Ernährung zu besprechen?	If you are a psychologist: Was Nutritional Psychiatry (nutritional approaches for mental disorders) discussed in your postgraduate studies? / Für PsychologInnen: Wurde im Rahmen Ihrer postgraduellen Ausbildung das Thema Nutritional Psychiatry (Ernährung bei psychischen Erkrankungen) durchgenommen? 1= Yes, obligatory / Ja, verpflichtend 2= Yes, but only because I attended electives about this topi…	If you are a psychiatrist: Did you have specific training in nutritional care of patients during your psychiatric residency? / Für PsychiaterInnen: Hat es im Rahmen der Facharztausbildung spezielle Lehre zum Thema Nutritional Psychiatry (Ernährung bei psychischen Erkrankungen) gegeben? 1 = Yes, obligatory / Ja, verpflichtend 2= Yes, but only because I attended electives about this topic / Ja, abe…	Are you aware of any courses that teach nutrition for prevention and treatment of psychiatric disorders in your country or at your institution? / Sind Ihnen Kurse bekannt, in denen Ernährung zur Prävention und Behandlung von psychischen Erkrankungen in Ihrem Land oder an Ihrer Institution gelehrt werden?	If yes, did you attend any specific training in nutritional care of patients while working as a psychiatrist or psychologist? / Wenn ja, haben Sie in Ihrer Zeit als PsychiaterIn oder PsychologIn bisher an einem speziellen Kurs über Ernährung von PatientInnen teilgenommen?	From 1 to 10 - How would you rate your current knowledge regarding Nutritional Psychiatry? / Von 1 bis 10 - Wie würden Sie Ihren aktuellen Wissensstand über Nutritional Psychiatry einstufen?	From 1 to 10 - How would you rate the necessity for further research in Nutritional Psychiatry? / Von 1 bis 10 - Wie würden Sie die Notwendigkeit für weitere Forschung im Bereich Nutritional Psychiatry einstufen?	From 1 to 10 - How would you rate the necessity for psychiatrists and psychologists to further train in Nutritional Psychiatry? / Von 1 bis 10 - Wie würden Sie die Notwendigkeit für zusätzliche Ausbildungen/Fortbildungen in Nutritional Psychiatry für PsychiaterInnen und PsychologInnen einstufen?	From 1 to 10 - Do you think you could improve the quality and outcome of your work by (further) training in Nutritional Psychiatry? / Von 1 bis 10- Denken Sie, dass Sie die Qualität und das Resultat Ihrer Arbeit durch (weiteres) Training in Nutritional Psychiatry verbessern könnten?	Would you personally like to expand your knowledge about Nutritional Psychiatry? / Würden Sie persönlich gerne Ihr Wissen über Nutritional Psychiatry ausbauen?	If yes, in which setting would you like to improve your knowledge? / Wenn Ja, in welchem Rahmen würden Sie gerne Ihr Wissen erweitern?	From 1 to 10 - What do you think about the current nutritional status of your countries‘ population? / Von 1 bis 10 - Wie beurteilen Sie die derzeitige Ernährungsweise der Menschen in Ihrem Land?	From 1 to 10 - What do you think about the current nutritional status of people with mental disorders in your country?/ Von 1 bis 10- Wie beurteilen Sie die derzeitige Ernährungsweise von Menschen mit psychischen Erkrankungen in Ihrem Land?	From 1 to 10 - How would you rate the average nutritional value of the food served in hospitals in your country? / Von 1 bis 10 - Wie schätzen Sie die durchschnittliche Qualität der Nahrung in den Krankenhäusern in Ihrem Land ein?	From 1 to 10 - How often do you usually talk to your patients about their diet? / Von 1 bis 10 - Wie häufig reden Sie üblicherweise mit Ihren PatientInnen über deren Ernährung?	Is there regular screening for metabolic disorders for psychiatric patients in your country? / Gibt es ein Screening für metabolische Erkrankungen bei PatientInnen mit psychiatrischen Erkrankungen in Ihrem Land? 1= ja, 2= nein, 3 weiß nicht 3= ich weiß es nicht	Do you treat your patients using nutritional interventions for psychiatric disorders? / Behandeln Sie Ihre PatientInnen auch mithilfe von ernährungsbezogenen Interventionen bei psychiatrischen Erkrankungen? 1= never, 2= hardly ever, 3= sometimes, 4= most of the times, 5= always	Do you use nutritional interventions for the prevention of somatic comorbidities? / Verwenden Sie ernährungsbezogene Interventionen zur Prävention somatischer Komorbiditäten? 1= never, 2= hardly ever, 3= sometimes, 4= most of the times, 5= always	Do you consider the individual nutrition of your patients when prescribing psychopharmacological therapy? / Berücksichtigen Sie die individuelle Ernährung Ihrer PatientInnen in Bezug auf die verschriebene psychopharmakologische Medikation?	Supplements / Nahrungsergänzungsmittel: Did you ever recommend nutritional supplements to your patients? / Haben Sie Ihren PatientInnen je Nahrungsergänzungsmittel empfohlen? 1=ja, 2= nein	If yes, which ones did you recommend? / Wenn ja, welche haben Sie empfohlen?	Did you recommend any other supplements which were not mentioned above? If yes, please name them. / Haben Sie weitere Nahrungsergänzungsmittel empfohlen, die oben nicht genannt wurden? Wenn ja, welche waren das?	Did you ever take supplements yourself? / Haben Sie selbst je Nahrungsergänzungsmittel eingenommen? 1= ja, 2= nein	Probiotics / Probiotika: Did you ever recommend probiotics to your patients? / Haben Sie Ihren PatientInnen je Probiotika empfohlen? 1= ja, 2= nein	Special diets / Spezielle Ernährungsformen: Did you ever recommend a special diet to your patients? / Haben Sie Ihren PatientInnen je eine spezielle Diät/Ernährungsform empfohlen? 1= ja, 2= nein	If yes, which kind(s) of diet(s)? / Wenn ja, welche Ernährungsform(en)?	If you chose the option "other" in the question before, which diet did you recommend? / Wenn Sie in der vorangegangenen Frage die Option "andere" gewählt haben- Welche Ernährungsform haben Sie empfohlen?	Please specify the indications for recommending the diet(s): / Bitte geben Sie die Indikationen für die Empfehlung der Diät(en) an: a= obesity, b= metabolic comorbidities, c= prevention of adiposity, d= depression, e= psychosis, f= dementia, g= eating disorders, h= ADHD, i= anxiety, j= obsessive compulsive disorder, k= personality disorders, l= others	Have you ever started a diet yourself and proceeded for more than one month?/Haben Sie je selbst eine Diaet begonnen und fuer mehr als einen Monat durchgefuehrt?	Did you ever recommend lifestyle interventions to your patients? If yes, which ones? / Haben Sie ihren PatientInnen jemals Lebensstilveränderungen empfohlen? Wenn ja, welche? A= hardly ever (N=102), B= Dietary Coaching (n=558), C= Cooking Classes (n= 112), D= Physical Activity (n= 935), E= others (n=146)	Food allergies, gluten-sensitivity or food intolerances / Nahrungsmittelallergien, Gluten-Sensitivität oder Nahrungsmittelintoleranzen, 1= always, 2 = most of the times, c= sometimes, d= hardly ever, e= nie
1	I agree / Ich stimme zu	24	1	Austria	5	Inpatient care / Stationäre Behandlung, In training / In Ausbildung		7	35	8	5	Affective disorders / Affektive Störungen	8	7		4	No / Nein	No / Nein	7	7	7	7	Yes / Ja	Scientific Journals / Wissenschaftliche Zeitschriften	4	4		8	3	3	4	5	Yes / Ja	Zinc / Zink, Magnesium, Folic acid / Folsäure, N-acetylcysteine / N-Acetylcystein		2	2	2	Low carb diet / Diät mit wenigen Kohlenhydraten "low carb"		a, b, c	1	a	2
1	I agree / Ich stimme zu	24	1	Germany	6	University and education / Universität und Lehre, In training / In Ausbildung		1	18	8	4	No, never / Nein, niemals	5	1		4	No / Nein	No / Nein	2	6	6	6	Yes / Ja	Interdisciplinary meetings / Interdisziplinäre Sitzungen, Master studies / Master-Studium, Congresses and events / Kongresse und Veranstaltungen, Journal club / Journal Club	4	4	3	4	2	1	4	3	No / Nein			1	2	1	Low carb diet / Diät mit wenigen Kohlenhydraten "low carb"		a, b, c	2	b, d	4
1	I agree / Ich stimme zu	24	1	India	1	University and education / Universität und Lehre, In training / In Ausbildung		1	30	8	5	Affective disorders / Affektive Störungen, Psychotic disorders / Psychotische Erkrankungen, Eating disorders / Esstörungen, Others / Andere	9	8		4	No / Nein		7	10	10	10	Yes / Ja	Interdisciplinary meetings / Interdisziplinäre Sitzungen, Congresses and events / Kongresse und Veranstaltungen, Scientific Journals / Wissenschaftliche Zeitschriften	5	2	4	8	1	4	4	5	Yes / Ja	Omega 3, Vitamin B12 / Vitamin B12, Folic acid / Folsäure, N-acetylcysteine / N-Acetylcystein		1	1	1	Diet according to national dietary guidelines / Ernährungsform nach nationalen Empfehlungen, Mediterranean diet / Mediterrane Diät		d, e, f, g, h, a, b, c	1	b, d, e	5
1	I agree / Ich stimme zu	24	1	Lithuania	2	Outpatient care / Ambulante Behandlung		1	4	8	6	Affective disorders / Affektive Störungen	9	9	3		No / Nein	No / Nein	7	7	8	8	Yes / Ja	Training during studies / Ausbildungen und Fortbildungen während der Ausbildung	7	4	3	8	3	2	3	3	No / Nein			2	1	2				1	b, d	3
2	I agree / Ich stimme zu	24	1	Lithuania	1	Outpatient care / Ambulante Behandlung, In training / In Ausbildung, General practitioner / Allgemeinmediziner		8	5	4	5	Affective disorders / Affektive Störungen, Psychotic disorders / Psychotische Erkrankungen, Eating disorders / Esstörungen	8	8	3		No / Nein		7	9	7	7	Yes / Ja	Interdisciplinary meetings / Interdisziplinäre Sitzungen, Training during studies / Ausbildungen und Fortbildungen während der Ausbildung, Congresses and events / Kongresse und Veranstaltungen, Scientific Journals / Wissenschaftliche Zeitschriften, Journal club / Journal Club	4	4	5	7	1	3	2		Yes / Ja	Vitamin D, Omega 3, Vitamin B6 / Vitamin B6, Vitamin B12 / Vitamin B12, Iron / Eisen, N-acetylcysteine / N-Acetylcystein	Probiotics	1	1	1	Diet according to national dietary guidelines / Ernährungsform nach nationalen Empfehlungen, Mediterranean diet / Mediterrane Diät		d, e, a, b, c	2	d	3
3	I agree / Ich stimme zu	24	2	Canada	1	Inpatient care / Stationäre Behandlung		7	2	7	6	Eating disorders / Esstörungen	7	3	3		No / Nein	Yes / Ja	5	8	7	6	Yes / Ja	Interdisciplinary meetings / Interdisziplinäre Sitzungen, Training during studies / Ausbildungen und Fortbildungen während der Ausbildung, Congresses and events / Kongresse und Veranstaltungen, Scientific Journals / Wissenschaftliche Zeitschriften, Journal club / Journal Club	6	3	6	4	1	2	3	1	No / Nein			1	2	1	Diet according to national dietary guidelines / Ernährungsform nach nationalen Empfehlungen		g, a, b, c	2	b, d, e	5
1	I agree / Ich stimme zu	25	1	Austria	6	University and education / Universität und Lehre, In training / In Ausbildung		1	2	4	3	No, never / Nein, niemals	8	8	3		No / Nein		3	7	6	6	Yes / Ja	Interdisciplinary meetings / Interdisziplinäre Sitzungen, Training during studies / Ausbildungen und Fortbildungen während der Ausbildung, Congresses and events / Kongresse und Veranstaltungen	5	4	6	4	3	2	2	3	No / Nein			1	2	2				1	d	5
1	I agree / Ich stimme zu	25	1	Germany	1	University and education / Universität und Lehre		1	12	8	6	Affective disorders / Affektive Störungen, Anxiety disorders / Angsterkrankungen, Eating disorders / Esstörungen	6	5	4		No / Nein	No / Nein	4	9	9	8	Yes / Ja	Congresses and events / Kongresse und Veranstaltungen, Scientific Journals / Wissenschaftliche Zeitschriften	3	2	2	6	2	2	2	1	No / Nein			1	1	2				2	b, d	3
1	I agree / Ich stimme zu	25	1	Mexico	3	Private practice / Eigene Praxis bzw Ordination		7	15	8	6	Affective disorders / Affektive Störungen, Eating disorders / Esstörungen	6	1	4	4	No / Nein	No / Nein	3	6	5	5	Yes / Ja	Congresses and events / Kongresse und Veranstaltungen	4	2	5	5	1	3	3	2	No / Nein			1	1	2				1	b, d	4
2	I agree / Ich stimme zu	25	1	Ukraine	2	University and education / Universität und Lehre		1		8	8	Affective disorders / Affektive Störungen, Anxiety disorders / Angsterkrankungen, Eating disorders / Esstörungen	10	7	1		Yes / Ja	Yes / Ja	9	9	9	10	Yes / Ja	PhD project-thesis / PhD Projekt-Dissertation, Scientific Journals / Wissenschaftliche Zeitschriften	9	7	5	8	3	3	4	1	Yes / Ja	Vitamin D, Omega 3, Zinc / Zink, Magnesium, Vitamin B12 / Vitamin B12, Iron / Eisen, Other / Andere	Melatonin	2	1	1	Mediterranean diet / Mediterrane Diät	Blue Zone diet	d, i, f, g, h, j, a, b, c	1	d	5
6	I agree / Ich stimme zu	25	1	Estonia	1	In training / In Ausbildung		1	20 years	8	6	No, never / Nein, niemals	8	6	4		Yes / Ja	No / Nein	7	10	9	9	Yes / Ja	Congresses and events / Kongresse und Veranstaltungen, Scientific Journals / Wissenschaftliche Zeitschriften	5	4	3	8	2	1	1	1	No / Nein			1	2	2				1	d	5
6	I agree / Ich stimme zu	25	1	Romania	1	Inpatient care / Stationäre Behandlung, Outpatient care / Ambulante Behandlung		6	8	8	5	Affective disorders / Affektive Störungen, Anxiety disorders / Angsterkrankungen, Psychotic disorders / Psychotische Erkrankungen, Obsessive compulsive disorder / Zwangsstörung, Eating disorders / Esstörungen	1	1			No / Nein	No / Nein	1	4	4	3	No / Nein		10	4	10	2	2	1	2	2	Yes / Ja	Magnesium, Vitamin B6 / Vitamin B6, Vitamin B12 / Vitamin B12, Folic acid / Folsäure, Iron / Eisen		2	2	2			f, h	2	d	4
6	I agree / Ich stimme zu	25	1	Romania	1	Inpatient care		7	6	2	4	No, never / Nein, niemals	10	10	4	4	Yes / Ja	No / Nein	10	10	10	10	Yes / Ja	PhD project-thesis / PhD Projekt-Dissertation	1	1	1	1	2	1	1	1	No / Nein			2	2	2				1
6	I agree / Ich stimme zu	25	1	Romania	1	Inpatient care		2	15	8	4	No, never / Nein, niemals	7	3	4		No / Nein		1	8	6	3	Yes / Ja	Interdisciplinary meetings / Interdisziplinäre Sitzungen, Congresses and events / Kongresse und Veranstaltungen, Scientific Journals / Wissenschaftliche Zeitschriften, Journal club / Journal Club	4	2	10	3	3	1	1		No / Nein			1	2	2				1	a	5
6	I agree / Ich stimme zu	25	1	Romania	1	Inpatient care		3	15	8	8	Affective disorders / Affektive Störungen, Anxiety disorders / Angsterkrankungen, Obsessive compulsive disorder / Zwangsstörung, Eating disorders / Esstörungen	10	10	2		No / Nein	No / Nein	8	10	10	10	Yes / Ja	Interdisciplinary meetings / Interdisziplinäre Sitzungen, Congresses and events / Kongresse und Veranstaltungen, Scientific Journals / Wissenschaftliche Zeitschriften, Journal club / Journal Club	6	3	6	7	1	4	3	2	Yes / Ja	Vitamin D	Melatonin	2	2	2	Mediterranean diet / Mediterrane Diät		d, i, f, g, k, h, j, a	1	c, d	5
6	I agree / Ich stimme zu	25	1	Romania	1	Inpatient care		1	10	8	4	Affective disorders / Affektive Störungen, Anxiety disorders / Angsterkrankungen, Obsessive compulsive disorder / Zwangsstörung	10	8	4		No / Nein		6	10	10	10	Yes / Ja	Interdisciplinary meetings / Interdisziplinäre Sitzungen, Training during studies / Ausbildungen und Fortbildungen während der Ausbildung, Master studies / Master-Studium, Scientific Journals / Wissenschaftliche Zeitschriften	9	3	2	6	3	3	1		Yes / Ja	Omega 3, Zinc / Zink, Magnesium, Vitamin B6 / Vitamin B6, Vitamin B12 / Vitamin B12	Alkalising supplements or drinks, probiotics, cherries	1	1	2				1	a	5
6	I agree / Ich stimme zu	25	1	Romania	1	Inpatient care		1	10	7	6	No, never / Nein, niemals	10	7	4		No / Nein	No / Nein	4	10	10	10	Yes / Ja	Master studies / Master-Studium	4	4	4	2	1	1	1	1	Yes / Ja	Magnesium		1	1	1	Low carb diet / Diät mit wenigen Kohlenhydraten "low carb"		b	1	c, d	5
6	I agree / Ich stimme zu	25	1	Romania	1	Inpatient care		8	5	8	3	No, never / Nein, niemals	6	5	4		No / Nein	No / Nein	1	5	5	3	Yes / Ja	Journal club / Journal Club	4	4	5	8	3	1	1	1	No / Nein			1	2	2				2	d	5
6	I agree / Ich stimme zu	25	1	Romania	1	In training		1	7	8	3	No, never / Nein, niemals	7	3	4		No / Nein	No / Nein	2	8	6	7	Yes / Ja	Congresses and events / Kongresse und Veranstaltungen	3	3	2	1	3	1	1		No / Nein			1	1	2				1	d	5
1	I agree / Ich stimme zu	26	1	Austria	1	Inpatient care / Stationäre Behandlung		1	10	8	6	Affective disorders / Affektive Störungen, Anxiety disorders / Angsterkrankungen	6	6	4		Yes / Ja	Yes / Ja	7	9	9	8	Yes / Ja	Congresses and events / Kongresse und Veranstaltungen	4	4	2	6	3	1	2	1	Yes / Ja	Vitamin D, Omega 3, Vitamin E, Magnesium, Vitamin B6 / Vitamin B6, Vitamin B12 / Vitamin B12, N-acetylcysteine / N-Acetylcystein		1	1	1	Mediterranean diet / Mediterrane Diät		d, i	1	d	4
1	I agree / Ich stimme zu	26	1	Austria	1	Inpatient care / Stationäre Behandlung		1	19	8	6	Affective disorders / Affektive Störungen, Anxiety disorders / Angsterkrankungen	8	8			Yes / Ja	No / Nein	5	7	7	7	Yes / Ja	Interdisciplinary meetings / Interdisziplinäre Sitzungen, Training during studies / Ausbildungen und Fortbildungen während der Ausbildung	4	2	2	8	2	2	3	1	No / Nein			1	2	1	Diet according to national dietary guidelines / Ernährungsform nach nationalen Empfehlungen, Mediterranean diet / Mediterrane Diät		d, i	1	b, c, d	4
1	I agree / Ich stimme zu	26	1	Austria	4	Inpatient care / Stationäre Behandlung, Outpatient care / Ambulante Behandlung		1	1	1	6	No, never / Nein, niemals	8	2	3		No / Nein		3	9	6	2	Yes / Ja	Interdisciplinary meetings / Interdisziplinäre Sitzungen, Training during studies / Ausbildungen und Fortbildungen während der Ausbildung	6		6		3
1	I agree / Ich stimme zu	26	2	Austria	6	In training / In Ausbildung		1	5	5	6	Affective disorders / Affektive Störungen, Eating disorders / Esstörungen	9	3		4	Yes / Ja	No / Nein	6	10	10	9	Yes / Ja	Interdisciplinary meetings / Interdisziplinäre Sitzungen, Training during studies / Ausbildungen und Fortbildungen während der Ausbildung, Congresses and events / Kongresse und Veranstaltungen	5	2	2	5	2	3	3	2	Yes / Ja	Vitamin D, Omega 3		1	1	1	Diet according to national dietary guidelines / Ernährungsform nach nationalen Empfehlungen, Mediterranean diet / Mediterrane Diät		f, g, c	1	b, d	4
1	I agree / Ich stimme zu	26	1	Germany	1	Inpatient care / Stationäre Behandlung		6	10		3	Affective disorders / Affektive Störungen, Anxiety disorders / Angsterkrankungen, Eating disorders / Esstörungen, Others / Andere	4	4	2		No / Nein	No / Nein	8	10	10	8	Yes / Ja	Interdisciplinary meetings / Interdisziplinäre Sitzungen, Congresses and events / Kongresse und Veranstaltungen, Scientific Journals / Wissenschaftliche Zeitschriften	4	3	4	7	3	4	4	4	Yes / Ja	Vitamin D, Omega 3, Selenium / Selen, Magnesium, Vitamin B6 / Vitamin B6, Vitamin B12 / Vitamin B12, Folic acid / Folsäure	Probiotika	1	1	1	Mediterranean diet / Mediterrane Diät, Glyx diet / Glyx Diät, Other / Andere	Diabetes-Beratung	d, i, f, g, h, a, b, l	2	b, d, e	3
1	I agree / Ich stimme zu	26	1	Iran	6	University and education / Universität und Lehre		1	5	5	6	Affective disorders / Affektive Störungen, Eating disorders / Esstörungen	6	2		4	No / Nein		2	6	5	6	Yes / Ja	Interdisciplinary meetings / Interdisziplinäre Sitzungen, Training during studies / Ausbildungen und Fortbildungen während der Ausbildung, Journal club / Journal Club	3	2	4	3	2	2	2	3	Yes / Ja	Vitamin D, Omega 3, Vitamin B6 / Vitamin B6, Vitamin B12 / Vitamin B12, Folic acid / Folsäure, Iron / Eisen		2	2	2				2	b, c, d	5
2	I agree / Ich stimme zu	26	1	Estonia	1	Inpatient care / Stationäre Behandlung, University and education / Universität und Lehre, In training / In Ausbildung		8	40	8	3	Eating disorders / Esstörungen	5	5	3		No / Nein		3	6	6	5	Yes / Ja	Congresses and events / Kongresse und Veranstaltungen	5		3	7	3	1	3	1	No / Nein			2	2	2			g	2	b, d	5
2	I agree / Ich stimme zu	26	2	Mexico	1	Inpatient care / Stationäre Behandlung		2	23	8	3	No, never / Nein, niemals	7	1	3		No / Nein	No / Nein	2	6	6	3	Yes / Ja	Interdisciplinary meetings / Interdisziplinäre Sitzungen, Congresses and events / Kongresse und Veranstaltungen	8	6	6	1	3	1	1	1	No / Nein			1	2	2				1
2	I agree / Ich stimme zu	26	2	Mexico	1	Inpatient care / Stationäre Behandlung		8	5	2	3	No, never / Nein, niemals	8	7	1		Yes / Ja	No / Nein	3	6	5	4	Yes / Ja	Training during studies / Ausbildungen und Fortbildungen während der Ausbildung	6	2	4	7	3	1	3	1	Yes / Ja	Vitamin D, Iron / Eisen		1	2	2				2	d	5
2	I agree / Ich stimme zu	26	2	Mexico	1	Inpatient care / Stationäre Behandlung		10		8	3	Affective disorders / Affektive Störungen	7	8	1		Yes / Ja	No / Nein	5	9	9	10	Yes / Ja	Congresses and events / Kongresse und Veranstaltungen, Scientific Journals / Wissenschaftliche Zeitschriften	6	3	5	7	3	3	4	3	No / Nein	Vitamin D		1	2	2	Mediterranean diet / Mediterrane Diät		f	2	b, d	2
2	I agree / Ich stimme zu	26	1	Russia	1	Inpatient care / Stationäre Behandlung		4	7	8	3	Affective disorders / Affektive Störungen, Anxiety disorders / Angsterkrankungen, Psychotic disorders / Psychotische Erkrankungen, Eating disorders / Esstörungen	10	2	3		No / Nein		8	10	10	8	Yes / Ja	Interdisciplinary meetings / Interdisziplinäre Sitzungen, Training during studies / Ausbildungen und Fortbildungen während der Ausbildung, Congresses and events / Kongresse und Veranstaltungen, Scientific Journals / Wissenschaftliche Zeitschriften	3	1	1	6	3	2	3	3	No / Nein			1	2	1	Ketogenic diet / Ketogene Diät, Low carb diet / Diät mit wenigen Kohlenhydraten "low carb"		i, l	1	b, d, e	5
2	I agree / Ich stimme zu	26	2	Russia	3	Outpatient care / Ambulante Behandlung, Private practice / Eigene Praxis bzw Ordination, University and education / Universität und Lehre		8	14 Jahre	8	6	No, never / Nein, niemals	10	7	3	4	No / Nein		5	10	10	8	Yes / Ja	Congresses and events / Kongresse und Veranstaltungen, Scientific Journals / Wissenschaftliche Zeitschriften	5	2	5	3	2	1	1	1	Yes / Ja	Vitamin D, Selenium / Selen, Iron / Eisen		1	1	1	Other / Andere	Glutenfrei	d, b, l	1	d, e	4
2	I agree / Ich stimme zu	26	1	Ukraine	1	Outpatient care / Ambulante Behandlung		1	28	8	5	Affective disorders / Affektive Störungen, Anxiety disorders / Angsterkrankungen, Eating disorders / Esstörungen	8	4	2		Yes / Ja	Yes / Ja	4	7	7	8	Yes / Ja	Congresses and events / Kongresse und Veranstaltungen, Scientific Journals / Wissenschaftliche Zeitschriften	5	3	5	5	3	3	3	3	Yes / Ja	Vitamin D, Omega 3, Magnesium, Vitamin B6 / Vitamin B6, Vitamin B12 / Vitamin B12, Iron / Eisen		1	1	2			g, h, c	2	b, c, d	3
6	I agree / Ich stimme zu	26	1	Austria	1	Inpatient care / Stationäre Behandlung		7	40 Jahre	8	3	Eating disorders / Esstörungen	8	5	2		Yes / Ja	Yes / Ja	6	8	8	6	Yes / Ja	Congresses and events / Kongresse und Veranstaltungen, Scientific Journals / Wissenschaftliche Zeitschriften	5	8	5	6	1	4	4	4	No / Nein			2	2	1	Low carb diet / Diät mit wenigen Kohlenhydraten "low carb"		g, b, c	2	b, d	4
6	I agree / Ich stimme zu	26	2	France	1	Inpatient care / Stationäre Behandlung, University and education / Universität und Lehre, In training / In Ausbildung		2	25		3	Eating disorders / Esstörungen	6	5	3		No / Nein	Yes / Ja	4	8	7	8	Yes / Ja	Scientific Journals / Wissenschaftliche Zeitschriften	5	4	6	4	3	2	2	1	Yes / Ja	Vitamin D		1	2	2				2	b, d	5
6	I agree / Ich stimme zu	26	1	Malta	2	Outpatient care / Ambulante Behandlung	Klinische- und Gesundheitspsychologin	2	6	8	3	No, never / Nein, niemals	4	1	3		No / Nein		1	8	7	5	No / Nein		5	2	4	5	3	1	1	1	No / Nein			1	2	2				2	d	5
6	I agree / Ich stimme zu	26	1	Romania	1	Inpatient care / Stationäre Behandlung, In training / In Ausbildung		8	30	8	4	No, never / Nein, niemals	10	10			No / Nein	No / Nein	5	10	10	10	Yes / Ja	Interdisciplinary meetings / Interdisziplinäre Sitzungen, Congresses and events / Kongresse und Veranstaltungen, Scientific Journals / Wissenschaftliche Zeitschriften	3	2	2	7	2	3	2	2	Yes / Ja	Vitamin D, Omega 3, Vitamin A, Vitamin E, Selenium / Selen, Zinc / Zink, Magnesium, Vitamin B6 / Vitamin B6, Vitamin B12 / Vitamin B12, Folic acid / Folsäure, Iron / Eisen, N-acetylcysteine / N-Acetylcystein, Other / Andere	Kombinationspräparate	1	2	1	Mediterranean diet / Mediterrane Diät, Ketogenic diet / Ketogene Diät		d, i, a, c	1	b, c, d	4
6	I agree / Ich stimme zu	26	1	Romania	1	Inpatient care		7	11 J	8	3	Eating disorders / Esstörungen, Others / Andere	10	8	3		Yes / Ja	Yes / Ja	8	10	10	9	Yes / Ja	Interdisciplinary meetings / Interdisziplinäre Sitzungen, PhD project-thesis / PhD Projekt-Dissertation, Congresses and events / Kongresse und Veranstaltungen, Scientific Journals / Wissenschaftliche Zeitschriften, Journal club / Journal Club	7	6	6	10	2	5	5	5	Yes / Ja	Vitamin D, Omega 3, Magnesium, Vitamin B12 / Vitamin B12, Folic acid / Folsäure, Iron / Eisen, Other / Andere	Calcium, polyphénols (pycnogénol)	1	1	1	Diet according to national dietary guidelines / Ernährungsform nach nationalen Empfehlungen, Mediterranean diet / Mediterrane Diät, Low carb diet / Diät mit wenigen Kohlenhydraten "low carb", Other / Andere	reich an Ballaststoffe, achtsam essen, saisonal, regional, die 5 Sinne besser spüren	d, f, g, h, a, b, c, l	2	b, c, d, e	1
6	I agree / Ich stimme zu	26	1	Romania	1	Inpatient care; In training		2	5	8	3	Affective disorders / Affektive Störungen, Eating disorders / Esstörungen	3	2	3		No / Nein		2	3	4	6	No / Nein		4	2	4	3	3	2	2	1	No / Nein			2	2	2				2	d, e	5
6	I agree / Ich stimme zu	26	2	Romania	1	General practitioner		4	28 Jahre	8	3	Eating disorders / Esstörungen	3	2	3		No / Nein	No / Nein	1	5	5	5	Yes / Ja	Congresses and events / Kongresse und Veranstaltungen	3	2	1	1	3	2	2	2	No / Nein		Nein	2	2	2				2	d	5
6	I agree / Ich stimme zu	26	3	Romania	1	Inpatient care		2	8	8	3	Affective disorders / Affektive Störungen, Obsessive compulsive disorder / Zwangsstörung, Eating disorders / Esstörungen, Others / Andere	8	5	3		No / Nein	No / Nein	1	7	7	4	Yes / Ja	Interdisciplinary meetings / Interdisziplinäre Sitzungen, Training during studies / Ausbildungen und Fortbildungen während der Ausbildung, Congresses and events / Kongresse und Veranstaltungen	6	4	4	8	3	3	2		No / Nein			1	2	2				1	d, e	5
6	I agree / Ich stimme zu	26	2	Romania	1	Inpatient care		1	20	8	3	No, never / Nein, niemals	9	9	3		No / Nein	Yes / Ja	2	9	6	3	Yes / Ja	Congresses and events / Kongresse und Veranstaltungen	8	2	7	8	3	3	1	1	No / Nein			1	2	1	Other / Andere	regelmässige Mahlzeiten - abwechslungsreich - Ampelsystem	d, i, f, g, h	2	b, c, d	5
6	I agree / Ich stimme zu	26	1	Spain	1	Outpatient care / Ambulante Behandlung, Psychotherapy outpatient care / Ambulante psychotherapeutische Behandlung, In training / In Ausbildung		10	10		9	Affective disorders / Affektive Störungen, Eating disorders / Esstörungen	7	3	3						7	6	Yes / Ja	Interdisciplinary meetings / Interdisziplinäre Sitzungen, Training during studies / Ausbildungen und Fortbildungen während der Ausbildung, Congresses and events / Kongresse und Veranstaltungen, Scientific Journals / Wissenschaftliche Zeitschriften	4	2	2	4	3	2	4	1	No / Nein			1	2	2				1	d	5
1	I agree / Ich stimme zu	27	1	Australia	6	University and education / Universität und Lehre		7		7	3	Anxiety disorders / Angsterkrankungen	7	7	3		Yes / Ja	No / Nein	4	8	8	8	Yes / Ja	Interdisciplinary meetings / Interdisziplinäre Sitzungen, Training during studies / Ausbildungen und Fortbildungen während der Ausbildung, Congresses and events / Kongresse und Veranstaltungen	6	6	6	5	1	3	2	3	Yes / Ja	Vitamin D, Omega 3, Magnesium, Folic acid / Folsäure, Iron / Eisen		1	2	1	Mediterranean diet / Mediterrane Diät		i	1	c, d	5
1	I agree / Ich stimme zu	27	1	Austria	4	Inpatient care / Stationäre Behandlung		1	30 Jahre		3	Affective disorders / Affektive Störungen, Anxiety disorders / Angsterkrankungen, Psychotic disorders / Psychotische Erkrankungen, Eating disorders / Esstörungen	9	9	3		Yes / Ja	No / Nein	5	10	9	8	Yes / Ja	Training during studies / Ausbildungen und Fortbildungen während der Ausbildung, Congresses and events / Kongresse und Veranstaltungen, Scientific Journals / Wissenschaftliche Zeitschriften, Journal club / Journal Club	6	2	7	6	2	3	4	1	No / Nein			1	2	1	Other / Andere	TCM	d, i, e, g, k	1	b, d	5
1	I agree / Ich stimme zu	27	1	Austria	6	University and education / Universität und Lehre, In training / In Ausbildung		4	1	8	3	No, never / Nein, niemals	10	10	3	4	No / Nein		2	10	10	10	Yes / Ja	Training during studies / Ausbildungen und Fortbildungen während der Ausbildung	3	2	3	8	3	1	1	1	No / Nein			2	2	2			d	2		5
1	I agree / Ich stimme zu	27	1	Austria	4	Outpatient care / Ambulante Behandlung		4	7	8	3	No, never / Nein, niemals	8	8	3		Yes / Ja	No / Nein	4	7	7		Yes / Ja	Training during studies / Ausbildungen und Fortbildungen während der Ausbildung, Scientific Journals / Wissenschaftliche Zeitschriften	5	2	4	5	3	2	3	2	Yes / Ja	Omega 3		1	2	1	Ketogenic diet / Ketogene Diät		l	2	d	4
1	I agree / Ich stimme zu	27	1	Austria	4	Inpatient care / Stationäre Behandlung		2	16		7	No, never / Nein, niemals	5	1	3		No / Nein	No / Nein	2	6	3	2	Yes / Ja	Congresses and events / Kongresse und Veranstaltungen	6	5	10	1	3	1	1	1	Yes / Ja	Omega 3		1	2	2			h	2	d	5
1	I agree / Ich stimme zu	27	1	Austria	2	In training / In Ausbildung		1	16	8	5	Affective disorders / Affektive Störungen, Psychotic disorders / Psychotische Erkrankungen, Eating disorders / Esstörungen	7	2	3		No / Nein	No / Nein	2	9	9	10	Yes / Ja	Interdisciplinary meetings / Interdisziplinäre Sitzungen, Congresses and events / Kongresse und Veranstaltungen	4	2	2	5	3	2	3	4	No / Nein			1	2	2				2	b, d	5
1	I agree / Ich stimme zu	27	2	Germany	6	University and education / Universität und Lehre		1	10 years	8	3	Eating disorders / Esstörungen	8	5	3		Yes / Ja	Yes / Ja	8	10	10	6	Yes / Ja	Interdisciplinary meetings / Interdisziplinäre Sitzungen, Congresses and events / Kongresse und Veranstaltungen, Scientific Journals / Wissenschaftliche Zeitschriften	3	2	2	6	3	3	2	3	Yes / Ja	Vitamin D, Omega 3, Magnesium, Vitamin B12 / Vitamin B12, Folic acid / Folsäure, Other / Andere	Vitamin C	1	1	2	Diet according to national dietary guidelines / Ernährungsform nach nationalen Empfehlungen		d, g, a, c, l	1	b, d, e	4
1	I agree / Ich stimme zu	27	1	Germany	1	Inpatient care / Stationäre Behandlung, Psychotherapy outpatient care / Ambulante psychotherapeutische Behandlung, In training / In Ausbildung		8	5	8	3	Others / Andere	7	9	3		Yes / Ja	No / Nein	4	7	7	5	Yes / Ja	Training during studies / Ausbildungen und Fortbildungen während der Ausbildung, Congresses and events / Kongresse und Veranstaltungen	7	4	6	4	3	2	2		Yes / Ja	Magnesium		1	2	2				2	b, d	4
2	I agree / Ich stimme zu	27	1	Croatia	1	Inpatient care / Stationäre Behandlung		4	14		3	No, never / Nein, niemals	8	2	3	4	No / Nein	No / Nein	2	7	7	8	Yes / Ja	Training during studies / Ausbildungen und Fortbildungen während der Ausbildung	8	7	3	3	3	1	1	1	No / Nein			1	2	2				2	d, e	5
2	I agree / Ich stimme zu	27	1	Ireland	2	Outpatient care / Ambulante Behandlung, In training / In Ausbildung		2	3	8	7	Eating disorders / Esstörungen	7	8	2		Yes / Ja	Yes / Ja	5	9	9	7	Yes / Ja	Interdisciplinary meetings / Interdisziplinäre Sitzungen, Training during studies / Ausbildungen und Fortbildungen während der Ausbildung, Congresses and events / Kongresse und Veranstaltungen, Scientific Journals / Wissenschaftliche Zeitschriften	4	2	5	5		4	3	4	No / Nein			2	2	2				2		3
2	I agree / Ich stimme zu	27	1	Lithuania	1	In training / In Ausbildung		7	12		3	No, never / Nein, niemals	6	3	3		No / Nein	No / Nein	1	7	8	6	Yes / Ja	Interdisciplinary meetings / Interdisziplinäre Sitzungen, Training during studies / Ausbildungen und Fortbildungen während der Ausbildung, Congresses and events / Kongresse und Veranstaltungen, Scientific Journals / Wissenschaftliche Zeitschriften	5	3	2	2	3	1	1	3	No / Nein			1	2	2				2	d	5
2	I agree / Ich stimme zu	27	2	Russia	1	Inpatient care / Stationäre Behandlung	Aviation psychology	7	30	8	3	No, never / Nein, niemals	3	3	3		No / Nein	Yes / Ja	1	3	3	2	No / Nein		4	2	4	1	3	1	1	1	No / Nein			2	2	2				2	d	5
2	I agree / Ich stimme zu	27	1	Slovenia	1	Inpatient care / Stationäre Behandlung		2	15		3	No, never / Nein, niemals	2	1	3		No / Nein		1	3	2	2	Yes / Ja	Interdisciplinary meetings / Interdisziplinäre Sitzungen, Training during studies / Ausbildungen und Fortbildungen während der Ausbildung, Scientific Journals / Wissenschaftliche Zeitschriften	4	2	3	1	3	1	1	1	No / Nein			1	2	2			a	2	d	4
2	I agree / Ich stimme zu	27	2	UK	1	Inpatient care / Stationäre Behandlung		2	14	8	3	Eating disorders / Esstörungen, Others / Andere	8	8	3		Yes / Ja	No / Nein	4	6	6	6	No / Nein		7	4	7	5	3	3	3	3	No / Nein			2	2	2				1	b, d	4
2	I agree / Ich stimme zu	27	1	Ukraine	2	Outpatient care / Ambulante Behandlung, Psychotherapy outpatient care / Ambulante psychotherapeutische Behandlung	3852	8	28	8	8	Affective disorders / Affektive Störungen, Anxiety disorders / Angsterkrankungen, Eating disorders / Esstörungen	9	9	3		Yes / Ja	Yes / Ja	8	10	9	9	Yes / Ja	Interdisciplinary meetings / Interdisziplinäre Sitzungen, Congresses and events / Kongresse und Veranstaltungen, Scientific Journals / Wissenschaftliche Zeitschriften	4	2	6	9	3	3	4	3	Yes / Ja	Vitamin D, Omega 3, Selenium / Selen, Zinc / Zink, Magnesium, Vitamin B12 / Vitamin B12, Other / Andere	CBD, Vitamin C	1	1	1	Mediterranean diet / Mediterrane Diät, Vegan diet / Vegane Ernährung, Other / Andere	whole food plant based	d, i, e, f, g, k, h, a, b, c	1	b, d, e	3
2	I agree / Ich stimme zu	27	2	Ukraine	1	Inpatient care / Stationäre Behandlung, Private practice / Eigene Praxis bzw Ordination	Klinische und Gesundheitspsychologin	1	12	8	3	Affective disorders / Affektive Störungen, Eating disorders / Esstörungen	7	8	3		Yes / Ja	No / Nein	4	8	6	5	Yes / Ja	Scientific Journals / Wissenschaftliche Zeitschriften	4	2	6	8	3	1	5	2	No / Nein			1	2	1	Diet according to national dietary guidelines / Ernährungsform nach nationalen Empfehlungen		g, b, c	1	b, d	4
3	I agree / Ich stimme zu	27	1	Serbia	1	Inpatient care / Stationäre Behandlung, University and education / Universität und Lehre, General practitioner / Allgemeinmediziner		1	9	8	3	Eating disorders / Esstörungen	3	5	3		No / Nein	No / Nein	1	6	8	6	Yes / Ja	Interdisciplinary meetings / Interdisziplinäre Sitzungen, Training during studies / Ausbildungen und Fortbildungen während der Ausbildung, Congresses and events / Kongresse und Veranstaltungen, Scientific Journals / Wissenschaftliche Zeitschriften	5	3	3	3	1	2	3	2	No / Nein			1	2	1	Diet according to national dietary guidelines / Ernährungsform nach nationalen Empfehlungen, Mediterranean diet / Mediterrane Diät		g, a, b, c	1	b, d	4
3	I agree / Ich stimme zu	27	2	USA	1	University and education / Universität und Lehre, In training / In Ausbildung		9	15	8	3	No, never / Nein, niemals	5	8	3		No / Nein	No / Nein	5	5	8	8	Yes / Ja	Interdisciplinary meetings / Interdisziplinäre Sitzungen, Training during studies / Ausbildungen und Fortbildungen während der Ausbildung, Congresses and events / Kongresse und Veranstaltungen, Scientific Journals / Wissenschaftliche Zeitschriften	5	3	5	5	3	2	2	1	Yes / Ja	Other / Andere	Ginkgo	1	2	1	Diet according to national dietary guidelines / Ernährungsform nach nationalen Empfehlungen		f	2	b, d, e	5
6	I agree / Ich stimme zu	27	2	Bulgaria	1	Inpatient care / Stationäre Behandlung, University and education / Universität und Lehre, In training / In Ausbildung		2	19		3	No, never / Nein, niemals	5	7	3		No / Nein	No / Nein	2	10	8	3	Yes / Ja	Congresses and events / Kongresse und Veranstaltungen	3	2	2	2	3	1	1		No / Nein			1	2	2				1	d	5
6	I agree / Ich stimme zu	27	1	Lithuania	1	Inpatient care / Stationäre Behandlung, Outpatient care / Ambulante Behandlung, University and education / Universität und Lehre, In training / In Ausbildung		1	2 Jahre	8	3	Eating disorders / Esstörungen	7	8	3		No / Nein	No / Nein	3	7	8	7	Yes / Ja	Interdisciplinary meetings / Interdisziplinäre Sitzungen, Training during studies / Ausbildungen und Fortbildungen während der Ausbildung, Congresses and events / Kongresse und Veranstaltungen, Scientific Journals / Wissenschaftliche Zeitschriften	7	3	5	4	1	1	3	2	No / Nein			1	2	2				1	b, d	4
6	I agree / Ich stimme zu	27	1	Romania	1	In training / In Ausbildung		1	25 Jahre		3	Affective disorders / Affektive Störungen, Eating disorders / Esstörungen, Others / Andere	9	5	1		No / Nein	No / Nein	6	9	10	10	Yes / Ja	Congresses and events / Kongresse und Veranstaltungen	5	2	9	8	3	3	3	2	Yes / Ja	Vitamin D, Selenium / Selen, Zinc / Zink, Magnesium, Vitamin B6 / Vitamin B6, Vitamin B12 / Vitamin B12, Iron / Eisen	Pflanzliche Mitteln, Baldrian, Propolis,Bitterstoffe	1	1	1				2	b, c, d	3
6	I agree / Ich stimme zu	27	1	Romania	1	Inpatient care / Stationäre Behandlung, Outpatient care / Ambulante Behandlung		9	6	8	3	No, never / Nein, niemals	9	7	3		No / Nein	No / Nein	3	9	7	7	Yes / Ja	Interdisciplinary meetings / Interdisziplinäre Sitzungen, Congresses and events / Kongresse und Veranstaltungen	6	3	4	5	3	1	1	2	Yes / Ja	Vitamin D, Vitamin B6 / Vitamin B6, Vitamin B12 / Vitamin B12, Iron / Eisen		1	2	2			f, h	2	b, d	5
6	I agree / Ich stimme zu	27	1	Romania	1	Inpatient care / Stationäre Behandlung		1	30		3	No, never / Nein, niemals	5	2	3		No / Nein		1	5	1	1	No / Nein		6	4	8	2	3	1	1	1	No / Nein			1	2	2				2	d, e	5
6	I agree / Ich stimme zu	27	1	Romania	1	Inpatient care		6	18		3	Affective disorders / Affektive Störungen, Anxiety disorders / Angsterkrankungen, Eating disorders / Esstörungen	9	9	3		Yes / Ja	Yes / Ja	10	10	10	10	Yes / Ja	Interdisciplinary meetings / Interdisziplinäre Sitzungen, Congresses and events / Kongresse und Veranstaltungen, Scientific Journals / Wissenschaftliche Zeitschriften	3	2	2	9	2	4	3	5	Yes / Ja	Vitamin D, Omega 3, Magnesium, Vitamin B6 / Vitamin B6, Vitamin B12 / Vitamin B12, Folic acid / Folsäure, Iron / Eisen	Probiotische Darmbakterien	1	1	1	Vegan diet / Vegane Ernährung, Low carb diet / Diät mit wenigen Kohlenhydraten "low carb", Glyx diet / Glyx Diät, Other / Andere	metabolic balance	d, i, f, g, h, a, b, c	1	b, d	3
6	I agree / Ich stimme zu	27	2	Romania	1	Inpatient care		1	9	8	4	Anxiety disorders / Angsterkrankungen, Eating disorders / Esstörungen	8	2	3		No / Nein		2	10	9	7	Yes / Ja	Training during studies / Ausbildungen und Fortbildungen während der Ausbildung, Scientific Journals / Wissenschaftliche Zeitschriften, Journal club / Journal Club	4	3	6	2	3	3	2	1	No / Nein			2	2	2			g, h	2	d	5
6	I agree / Ich stimme zu	27	1	Romania	1	Inpatient care		1	28	8	3	No, never / Nein, niemals	5	3	3		No / Nein		2	5		5	Yes / Ja	Interdisciplinary meetings / Interdisziplinäre Sitzungen, Congresses and events / Kongresse und Veranstaltungen	6	3	4	2	1	1	1		Yes / Ja	Vitamin D, Zinc / Zink, Magnesium, Vitamin B6 / Vitamin B6, Vitamin B12 / Vitamin B12		1	2	2			d, f, h, j, b	2
6	I agree / Ich stimme zu	27	1	Romania	1	In training		4	10		6	No, never / Nein, niemals	9	9	3		No / Nein	No / Nein	4	10	10	10	Yes / Ja	Interdisciplinary meetings / Interdisziplinäre Sitzungen, Training during studies / Ausbildungen und Fortbildungen während der Ausbildung, Master studies / Master-Studium, Congresses and events / Kongresse und Veranstaltungen	6	4	4	6	1	2	3	2	No / Nein			1	1	1	Diet according to national dietary guidelines / Ernährungsform nach nationalen Empfehlungen		d, g, a, b, c	1	b, d	4
6	I agree / Ich stimme zu	27	1	Romania	1	In training		1	15	8	3	Eating disorders / Esstörungen, Others / Andere	7	7	3		No / Nein	No / Nein	2	7	7	5	Yes / Ja	Congresses and events / Kongresse und Veranstaltungen	4	2	6	4	3	2	2	1	No / Nein			1	2	2			g, b, c	1	b, d, e
6	I agree / Ich stimme zu	27	2	Romania	1	Inpatient care / Stationäre Behandlung, In training / In Ausbildung		4	20	8	4	Eating disorders / Esstörungen	10	8	3		Yes / Ja	Yes / Ja	6	10	7	7	Yes / Ja	Interdisciplinary meetings / Interdisziplinäre Sitzungen	4	4	6	9	3	3	3	4	No / Nein			2	2	1	Diet according to national dietary guidelines / Ernährungsform nach nationalen Empfehlungen		g, h	2	b	3
6	I agree / Ich stimme zu	27	2	Serbia	6			5	5	8	3	Affective disorders / Affektive Störungen	8	6	3		No / Nein	No / Nein	5	5	6	7	Yes / Ja	Interdisciplinary meetings / Interdisziplinäre Sitzungen, Congresses and events / Kongresse und Veranstaltungen	6	3	6	6	2	3	4	1	Yes / Ja	Vitamin D, Vitamin E, Selenium / Selen, Zinc / Zink, Magnesium, Vitamin B6 / Vitamin B6, Vitamin B12 / Vitamin B12		1	2	2				1	b, d	5
6	I agree / Ich stimme zu	27	1	Slovenia	1	Inpatient care / Stationäre Behandlung, In training / In Ausbildung		4	13		9	No, never / Nein, niemals	7	9	3		No / Nein	No / Nein	3	8	9	8	Yes / Ja	Interdisciplinary meetings / Interdisziplinäre Sitzungen, Training during studies / Ausbildungen und Fortbildungen während der Ausbildung, Master studies / Master-Studium, Congresses and events / Kongresse und Veranstaltungen, Scientific Journals / Wissenschaftliche Zeitschriften	7	4	7	4	3	1	1	3	No / Nein			1	2	2				2	b, d	5
1	I agree / Ich stimme zu	28	1	Austria	4	Inpatient care / Stationäre Behandlung		6	3		3	Affective disorders / Affektive Störungen, Eating disorders / Esstörungen	5	5	3		Yes / Ja	Yes / Ja	7	9	8	10	Yes / Ja	Interdisciplinary meetings / Interdisziplinäre Sitzungen, Scientific Journals / Wissenschaftliche Zeitschriften	6	3	4	6	3	3	1	3	Yes / Ja	Vitamin D, Omega 3, Magnesium, Vitamin B6 / Vitamin B6, Vitamin B12 / Vitamin B12		1	1	2			d, i, h	1	b, d	5
1	I agree / Ich stimme zu	28	1	Austria	1	Inpatient care / Stationäre Behandlung		2	25		5	Eating disorders / Esstörungen	5	3	3		No / Nein	No / Nein	4	8	6	5	Yes / Ja	Interdisciplinary meetings / Interdisziplinäre Sitzungen, Training during studies / Ausbildungen und Fortbildungen während der Ausbildung, Scientific Journals / Wissenschaftliche Zeitschriften	8	6	8	2	3	2	2	1	No / Nein			2	2	1	Vegetarian diet / Vegetarische Ernährung		g	2	b, c, d, e	5
1	I agree / Ich stimme zu	28	1	Austria	2	Outpatient care / Ambulante Behandlung		1	12	8	3	Affective disorders / Affektive Störungen, Eating disorders / Esstörungen	3	3	3		No / Nein		1	7	5	6	Yes / Ja	Congresses and events / Kongresse und Veranstaltungen, Scientific Journals / Wissenschaftliche Zeitschriften	3	3	7	2	3	2	1	1	Yes / Ja	Omega 3		2	2	2				2	d, e	5
2	I agree / Ich stimme zu	28	1	France	1	Outpatient care / Ambulante Behandlung, University and education / Universität und Lehre		5	10 Jahre	8	6	No, never / Nein, niemals	10	4	3		No / Nein	No / Nein	2	10	10	10	Yes / Ja	Congresses and events / Kongresse und Veranstaltungen, Scientific Journals / Wissenschaftliche Zeitschriften	3	1	5	2	3	1	1	1	No / Nein			1	2	2				1	d, e	5
2	I agree / Ich stimme zu	28	1	Hungary	1	Inpatient care / Stationäre Behandlung		7	5.5 Jahre	8	3	Eating disorders / Esstörungen, Others / Andere	6	7	3		Yes / Ja	No / Nein	4	6	7	5	Yes / Ja	Congresses and events / Kongresse und Veranstaltungen	6	4	5	5	3	3	3		No / Nein			1	2	1				1	d, e	4
2	I agree / Ich stimme zu	28	2	India	1	Inpatient care / Stationäre Behandlung, Outpatient care / Ambulante Behandlung, Psychotherapy outpatient care / Ambulante psychotherapeutische Behandlung		1	5	8	6	No, never / Nein, niemals	7	2	3			No / Nein	1	8	7	6	Yes / Ja	Interdisciplinary meetings / Interdisziplinäre Sitzungen	5	2	2	2	3	1	1	1	Yes / Ja	Vitamin D, Vitamin B6 / Vitamin B6, Vitamin B12 / Vitamin B12		1	2	2				1	d	3
2	I agree / Ich stimme zu	28	2	Mexico	1	Outpatient care / Ambulante Behandlung		1	11 Jahre	8	3	Psychotic disorders / Psychotische Erkrankungen	6	8	3		Yes / Ja	No / Nein	3	7	7	7	Yes / Ja	Training during studies / Ausbildungen und Fortbildungen während der Ausbildung, Scientific Journals / Wissenschaftliche Zeitschriften, Journal club / Journal Club	4	2	3	8	1	2	3	2	No / Nein			1	1	1	Diet according to national dietary guidelines / Ernährungsform nach nationalen Empfehlungen		b, c	1	b, d	4
2	I agree / Ich stimme zu	28	2	Mexico	1	University and education / Universität und Lehre		7	10	8	3	Affective disorders / Affektive Störungen, Others / Andere	6	6	3		No / Nein	No / Nein	6	8	8	9	Yes / Ja	Interdisciplinary meetings / Interdisziplinäre Sitzungen, Training during studies / Ausbildungen und Fortbildungen während der Ausbildung, PhD project-thesis / PhD Projekt-Dissertation, Scientific Journals / Wissenschaftliche Zeitschriften	4	2	4	8	2	3	3	5	Yes / Ja	Vitamin D, Magnesium, Vitamin B6 / Vitamin B6, Vitamin B12 / Vitamin B12		1	2	1	Low carb diet / Diät mit wenigen Kohlenhydraten "low carb", Glyx diet / Glyx Diät		d, a, b, c, l	1	b, d	4
2	I agree / Ich stimme zu	28	1	Netherlands	2	Outpatient care / Ambulante Behandlung, In training / In Ausbildung		6	16	8	5	Obsessive compulsive disorder / Zwangsstörung, Eating disorders / Esstörungen	6	3	3		No / Nein	No / Nein	4	6	6	6	Yes / Ja	Training during studies / Ausbildungen und Fortbildungen während der Ausbildung, Congresses and events / Kongresse und Veranstaltungen	6	4	3	5	3	4	3	1	No / Nein			1	2	2				2	d	4
2	I agree / Ich stimme zu	28	1	Russia	1	Inpatient care / Stationäre Behandlung, Outpatient care / Ambulante Behandlung, General practitioner / Allgemeinmediziner		1	7		3	No, never / Nein, niemals	10	10	3	4	No / Nein	No / Nein	4	10	10	10	Yes / Ja	Training during studies / Ausbildungen und Fortbildungen während der Ausbildung, Master studies / Master-Studium, Congresses and events / Kongresse und Veranstaltungen, Scientific Journals / Wissenschaftliche Zeitschriften	3	1	2	10	3	2	2	4		Vitamin D, Omega 3, Vitamin A, Magnesium, Vitamin B6 / Vitamin B6, Vitamin B12 / Vitamin B12, Folic acid / Folsäure, Iron / Eisen		1	2	2			d, e	2	b, d	5
2	I agree / Ich stimme zu	28	1	Slovenia	1	Inpatient care / Stationäre Behandlung, In training / In Ausbildung		1	33 Jahre	8	3	Anxiety disorders / Angsterkrankungen, Obsessive compulsive disorder / Zwangsstörung	5	6	3				4	6	3	3	Yes / Ja	Scientific Journals / Wissenschaftliche Zeitschriften, Journal club / Journal Club	4	4	6	4	1	3		4		Vitamin D, Omega 3		1	2	1	Mediterranean diet / Mediterrane Diät		d, i	1	a	4
2	I agree / Ich stimme zu	28	2	Spain	2	Outpatient care / Ambulante Behandlung		2	5		3	No, never / Nein, niemals	7	3	3		No / Nein	No / Nein	5	7	8	8	Yes / Ja	Interdisciplinary meetings / Interdisziplinäre Sitzungen, Training during studies / Ausbildungen und Fortbildungen während der Ausbildung, Congresses and events / Kongresse und Veranstaltungen	4	3	5	4	3	1	2	1	No / Nein			1	2	2				1	d	3
2	I agree / Ich stimme zu	28	2	Spain	2	Outpatient care / Ambulante Behandlung		1	13	8	3	Affective disorders / Affektive Störungen, Psychotic disorders / Psychotische Erkrankungen	7	6	3		No / Nein	No / Nein	3	4	6	7	Yes / Ja	Interdisciplinary meetings / Interdisziplinäre Sitzungen, Congresses and events / Kongresse und Veranstaltungen, Scientific Journals / Wissenschaftliche Zeitschriften	3	3	3	7	3	3	3	1	Yes / Ja	Vitamin D		1	2	2				1	b, d	3
2	I agree / Ich stimme zu	28	2	Spain	2	Outpatient care / Ambulante Behandlung	Notfallpsychologie	8	24	8	3	Affective disorders / Affektive Störungen, Eating disorders / Esstörungen	4	4	3		No / Nein	No / Nein	1	3	5	10	Yes / Ja	Training during studies / Ausbildungen und Fortbildungen während der Ausbildung, Congresses and events / Kongresse und Veranstaltungen	8	3	7	10	1	3	2	1	Yes / Ja	Vitamin D, Omega 3, Vitamin E, Selenium / Selen, Zinc / Zink, Magnesium, Vitamin B6 / Vitamin B6, Vitamin B12 / Vitamin B12, N-acetylcysteine / N-Acetylcystein		1	1	2			d, g, a, b, c	1	b, c, d	4
3	I agree / Ich stimme zu	28	1	Lithuania	4	Inpatient care / Stationäre Behandlung, Outpatient care / Ambulante Behandlung, Psychotherapy outpatient care / Ambulante psychotherapeutische Behandlung, Private practice / Eigene Praxis bzw Ordination		3	25		3	Others / Andere	8	8	1	1	No / Nein	No / Nein	5	10	10	10	Yes / Ja	Congresses and events / Kongresse und Veranstaltungen, Scientific Journals / Wissenschaftliche Zeitschriften	5	3	5	7	2	2	2	2	Yes / Ja	Vitamin D, Omega 3, Magnesium, Vitamin B6 / Vitamin B6, Vitamin B12 / Vitamin B12, Iron / Eisen		1	1	1	Low carb diet / Diät mit wenigen Kohlenhydraten "low carb"		d, i, g, h	2	b, d	3
3	I agree / Ich stimme zu	28	2	Poland	1	In training / In Ausbildung		1	18	8	3	Affective disorders / Affektive Störungen, Eating disorders / Esstörungen, Others / Andere	3	3	3		Yes / Ja	No / Nein	2	3	3	3	Yes / Ja	Interdisciplinary meetings / Interdisziplinäre Sitzungen, Scientific Journals / Wissenschaftliche Zeitschriften	8	4	6	4	3	2	4	2	Yes / Ja	Vitamin D, Iron / Eisen		1	2	2				1	b, d	5
3	I agree / Ich stimme zu	28	1	Serbia	3	Private practice / Eigene Praxis bzw Ordination		2	10	8	6	Psychotic disorders / Psychotische Erkrankungen, Eating disorders / Esstörungen	8	6	3		No / Nein		6	8	7	4	Yes / Ja	Congresses and events / Kongresse und Veranstaltungen	6	3	8	6	3	2	2	4	No / Nein			1	1	2	Other / Andere			1	d	5
6	I agree / Ich stimme zu	28	1	Austria	1	Inpatient care / Stationäre Behandlung, In training / In Ausbildung		6	16	8	9	Others / Andere	10	5			No / Nein	Yes / Ja	5	9	5	9	Yes / Ja	Congresses and events / Kongresse und Veranstaltungen, Scientific Journals / Wissenschaftliche Zeitschriften	4	4	1	6	3	1	1	1	Yes / Ja	Folic acid / Folsäure		1	2	1	Other / Andere	Schlaf förderlich	i, l	2	b, d, e	4
6	I agree / Ich stimme zu	28	1	Romania	1	In training / In Ausbildung		6	22 Jahre		7	Affective disorders / Affektive Störungen, Anxiety disorders / Angsterkrankungen, Psychotic disorders / Psychotische Erkrankungen, Obsessive compulsive disorder / Zwangsstörung, Eating disorders / Esstörungen	9	9	3		No / Nein	No / Nein	6	10	10	10	Yes / Ja	Interdisciplinary meetings / Interdisziplinäre Sitzungen, Scientific Journals / Wissenschaftliche Zeitschriften, Journal club / Journal Club	5	4	6	9	2	4	4	1	Yes / Ja	Vitamin D, Omega 3, Vitamin A, Vitamin E, Zinc / Zink, Magnesium, Vitamin B6 / Vitamin B6, Vitamin B12 / Vitamin B12, Folic acid / Folsäure, Iron / Eisen		1		1	Vegetarian diet / Vegetarische Ernährung		d, i, e, g, h, j, c	1	b, d	3
6	I agree / Ich stimme zu	28	1	Romania	1	Inpatient care		10	2.5		3	Others / Andere	4	6	3		No / Nein		8	10	10	10	Yes / Ja	Interdisciplinary meetings / Interdisziplinäre Sitzungen, Training during studies / Ausbildungen und Fortbildungen während der Ausbildung, Congresses and events / Kongresse und Veranstaltungen, Scientific Journals / Wissenschaftliche Zeitschriften	3	3	3	3	2	1	1	1	No / Nein			1	2	1	Other / Andere	mehr Obst, Gemüse und Nüsse		1	b, d	5
6	I agree / Ich stimme zu	28	2	Romania	1	Inpatient care; Outpatient care		1	12	8	3	No, never / Nein, niemals	2	8	3	4	Yes / Ja	No / Nein	5	6	4	3	Yes / Ja	Congresses and events / Kongresse und Veranstaltungen, Scientific Journals / Wissenschaftliche Zeitschriften	5	2	3	3	2	1	2	1	Yes / Ja	Vitamin D, Omega 3, Magnesium, Vitamin B12 / Vitamin B12, Other / Andere		1	2	2				1	b, d	3
6	I agree / Ich stimme zu	28	1	Romania	1	Inpatient care; Outpatient care; Day care hospital; In training		4	8	8	7	Affective disorders / Affektive Störungen	6	7	3		No / Nein	No / Nein	3	6	7	7	Yes / Ja	Interdisciplinary meetings / Interdisziplinäre Sitzungen, Training during studies / Ausbildungen und Fortbildungen während der Ausbildung, Congresses and events / Kongresse und Veranstaltungen, Scientific Journals / Wissenschaftliche Zeitschriften	5	3	4	4	3	2	2	1	No / Nein			1	2	1	Diet according to national dietary guidelines / Ernährungsform nach nationalen Empfehlungen, Ketogenic diet / Ketogene Diät		d, l	1	b, d, e	5
6	I agree / Ich stimme zu	28	1	Romania	1	Inpatient care; In training		8	10	8	3	Eating disorders / Esstörungen	7	3	3		Yes / Ja	No / Nein	3	6	5	5	Yes / Ja	Congresses and events / Kongresse und Veranstaltungen	5	3	8	4	3	2	3	1	No / Nein			1	2	2			g, c	2	b, d	4
6	I agree / Ich stimme zu	28	1	Romania	1	Inpatient care		7	18	8	3	No, never / Nein, niemals	6	3	3		Yes / Ja	No / Nein	4	7	3	1	No / Nein	Interdisciplinary meetings / Interdisziplinäre Sitzungen, Training during studies / Ausbildungen und Fortbildungen während der Ausbildung, Congresses and events / Kongresse und Veranstaltungen	6	3			3	3	3	1	No / Nein			1	2	2				1	a	5
6	I agree / Ich stimme zu	28	1	Romania	1	In training		2	12	8	3	Eating disorders / Esstörungen	5	4	3		Yes / Ja	No / Nein	3	7	6	5	Yes / Ja	Congresses and events / Kongresse und Veranstaltungen	5	3	5	3	3	2	1					1	2	2			g, c	2	b, d	4
6	I agree / Ich stimme zu	28	1	Serbia	1	Inpatient care / Stationäre Behandlung, Outpatient care / Ambulante Behandlung, Day care hospital / Tagesklinik, In training / In Ausbildung		1	7	8	3	No, never / Nein, niemals	7	5	3		Yes / Ja	No / Nein	2	7	7	5	Yes / Ja	Training during studies / Ausbildungen und Fortbildungen während der Ausbildung	8	6	7	2	3	1	3	4	No / Nein			1	2	2			d, f, g, c	2	d	5
6	I agree / Ich stimme zu	28	1	Slovenia	1	Inpatient care / Stationäre Behandlung, Outpatient care / Ambulante Behandlung, In training / In Ausbildung		2	10		3	Affective disorders / Affektive Störungen, Eating disorders / Esstörungen	5	5	3		No / Nein		3	6	7	6	Yes / Ja	Training during studies / Ausbildungen und Fortbildungen während der Ausbildung, Scientific Journals / Wissenschaftliche Zeitschriften	5	3	7	3	3	2	3	1	No / Nein			1	2	2				2	d	4
6	I agree / Ich stimme zu	28	2	Slovenia	1	In training / In Ausbildung		8		8	3	No, never / Nein, niemals	7	7	3		No / Nein	No / Nein	4	5	6	6	No / Nein		6	4	4	5	2	1	1	1	Yes / Ja	Vitamin D, Omega 3, Magnesium, Vitamin B12 / Vitamin B12, Iron / Eisen		1	2	1	Mediterranean diet / Mediterrane Diät		h	2	d	5
6	I agree / Ich stimme zu	28	1	Slovenia	1	Inpatient care / Stationäre Behandlung		1	4	8	3	Affective disorders / Affektive Störungen	7	7	3		No / Nein	No / Nein	3	7	7	8	Yes / Ja	Interdisciplinary meetings / Interdisziplinäre Sitzungen, Training during studies / Ausbildungen und Fortbildungen während der Ausbildung, Scientific Journals / Wissenschaftliche Zeitschriften	6	4	8	7	3	3	2	1	Yes / Ja	Vitamin D		1	2	1	Diet according to national dietary guidelines / Ernährungsform nach nationalen Empfehlungen		l	2	b, c, d	5
6	I agree / Ich stimme zu	28	1	Slovenia	2	Inpatient care / Stationäre Behandlung, Outpatient care / Ambulante Behandlung		1	8 Jahre	8	3	Affective disorders / Affektive Störungen, Anxiety disorders / Angsterkrankungen, Others / Andere	9	9	2		Yes / Ja	Yes / Ja	7	10	10	9	Yes / Ja	Training during studies / Ausbildungen und Fortbildungen während der Ausbildung, Scientific Journals / Wissenschaftliche Zeitschriften	6	4	3	8	3	4	3	4	Yes / Ja	Vitamin D, Omega 3		1	2	2				1	b, d, e	4
6	I agree / Ich stimme zu	28	1	Slovenia	1	In training / In Ausbildung		10	6	8	3	Affective disorders / Affektive Störungen, Anxiety disorders / Angsterkrankungen	8	5	3	4	No / Nein	No / Nein	3	10	10	7	Yes / Ja	Training during studies / Ausbildungen und Fortbildungen während der Ausbildung, Master studies / Master-Studium	6	3	8	6	3	3	3	1	No / Nein			1	2	2				2	b, d	5
6	I agree / Ich stimme zu	28	1	Slovenia	1	Inpatient care / Stationäre Behandlung		1	5	8	3	No, never / Nein, niemals	8	3	3		No / Nein	No / Nein	3	7	5	6	Yes / Ja	Interdisciplinary meetings / Interdisziplinäre Sitzungen, Training during studies / Ausbildungen und Fortbildungen während der Ausbildung, Congresses and events / Kongresse und Veranstaltungen, Scientific Journals / Wissenschaftliche Zeitschriften, Journal club / Journal Club	3	2	4	8	3	1	1	1	No / Nein			2	2	2			d, g, a, b, c	1	b, d, e	4
6	I agree / Ich stimme zu	28	2	Spain	1	In training / In Ausbildung		7	10	8	3	No, never / Nein, niemals	8	9	3		No / Nein	No / Nein	5	8	10	7	Yes / Ja	Training during studies / Ausbildungen und Fortbildungen während der Ausbildung, Congresses and events / Kongresse und Veranstaltungen, Scientific Journals / Wissenschaftliche Zeitschriften	7	5	6	9	3	1	2	1	No / Nein			1	2	2				1	b, d	5
6	I agree / Ich stimme zu	28	1	Spain	2	In training / In Ausbildung		6	15	8	3	No, never / Nein, niemals	5	1	3		No / Nein		3	5	3	3	Yes / Ja	Training during studies / Ausbildungen und Fortbildungen während der Ausbildung, Congresses and events / Kongresse und Veranstaltungen, Scientific Journals / Wissenschaftliche Zeitschriften	6	3	8	3	3	2	2	1	Yes / Ja	Vitamin D, Vitamin B6 / Vitamin B6, Vitamin B12 / Vitamin B12		1	2	2				1	d, e	3
6	I agree / Ich stimme zu	28	2	Switzerland	1	In training / In Ausbildung		2	9	8	3	No, never / Nein, niemals	7	7	3		No / Nein		2	5	7	7	No / Nein		6	5	8	3	3	4	2	2	Yes / Ja	Omega 3		1	2	1	Other / Andere	Glutenfrei Caseinfrei	l	1	d	3
6	I agree / Ich stimme zu	28	1	Tunisia	1	Inpatient care / Stationäre Behandlung		7	23 Jahre	8	3	Anxiety disorders / Angsterkrankungen, Eating disorders / Esstörungen	5	10			No / Nein	No / Nein	3	8	8	6	Yes / Ja	Scientific Journals / Wissenschaftliche Zeitschriften	4	3	5	5	3	1	3	4	Yes / Ja	Vitamin D, Omega 3, Magnesium, Iron / Eisen	Vitamin C, B-Komplex	1	1	2				1	d	3
1	I agree / Ich stimme zu	29	1	Austria	6	Outpatient care / Ambulante Behandlung		8	1 jahr	8	3	No, never / Nein, niemals	4	2	3		Yes / Ja	No / Nein	1	2	2	2	Yes / Ja	Training during studies / Ausbildungen und Fortbildungen während der Ausbildung, Scientific Journals / Wissenschaftliche Zeitschriften	4	3	8	2	3	1	1	1	Yes / Ja	Vitamin D, Selenium / Selen, Magnesium, Vitamin B6 / Vitamin B6, Vitamin B12 / Vitamin B12, Iron / Eisen		1	2	2				2	d	5
1	I agree / Ich stimme zu	29	1	Austria	6	Inpatient care / Stationäre Behandlung	8010	1	8 years	8	6	Affective disorders / Affektive Störungen	8	6		4	Yes / Ja	No / Nein	6	9	7	7	Yes / Ja	Interdisciplinary meetings / Interdisziplinäre Sitzungen, Congresses and events / Kongresse und Veranstaltungen	5	5	4	7	1	3	3	4	Yes / Ja	Vitamin D, Magnesium, Folic acid / Folsäure		1	1	1	Diet according to national dietary guidelines / Ernährungsform nach nationalen Empfehlungen, Mediterranean diet / Mediterrane Diät, Low carb diet / Diät mit wenigen Kohlenhydraten "low carb", Glyx diet / Glyx Diät, Other / Andere	2 meals a day. Sleep diet by Dr. Pape. Low Carb. Mediterranean. Calory reduction.	a, b, c	1	b, d	3
1	I agree / Ich stimme zu	29	1	Austria	1	Inpatient care / Stationäre Behandlung		1	16	8	3	No, never / Nein, niemals	8	2	3		No / Nein	No / Nein	3	6	6	5	Yes / Ja	Interdisciplinary meetings / Interdisziplinäre Sitzungen	7	3	9	2	3	3	3	1	No / Nein			1	2	2				2	b, c, d	5
1	I agree / Ich stimme zu	29	1	Austria	2	Outpatient care / Ambulante Behandlung		2	18		3	Eating disorders / Esstörungen	3	3	3		No / Nein	No / Nein	4	5	5	3	Yes / Ja	Scientific Journals / Wissenschaftliche Zeitschriften	7	3	5	3	3	2	3	3	No / Nein			1	2	2				2	b, d	5
1	I agree / Ich stimme zu	29	1	Austria	6	Inpatient care / Stationäre Behandlung		4	18	8	4	No, never / Nein, niemals	6	7	3		Yes / Ja	Yes / Ja	7	7	8	8	Yes / Ja	Interdisciplinary meetings / Interdisziplinäre Sitzungen, Congresses and events / Kongresse und Veranstaltungen	6	4	8	7	3	3	2	1	No / Nein			1	2	2				2	b, d	5
1	I agree / Ich stimme zu	29	1	Austria	6	University and education / Universität und Lehre		2	11	8	3	Eating disorders / Esstörungen, Others / Andere	7	7	3		No / Nein		2	8	8	7	Yes / Ja	Interdisciplinary meetings / Interdisziplinäre Sitzungen, Congresses and events / Kongresse und Veranstaltungen	3	3	3	7	3	3	1	1	No / Nein			1	2	1	Diet according to national dietary guidelines / Ernährungsform nach nationalen Empfehlungen		g	2	b, d	5
1	I agree / Ich stimme zu	29	1	Austria	6			10	18	8	6	Eating disorders / Esstörungen	8	9	2		Yes / Ja	Yes / Ja	7	9	9	9	Yes / Ja	Training during studies / Ausbildungen und Fortbildungen während der Ausbildung, Master studies / Master-Studium	6	4	5	9	3	4	3	3	No / Nein			1	2	1	Other / Andere	Ausgewogene Ernährung, Sport, auf die Bedeutung von Nahrung achten, Essen ist nicht geeignet zum Spannungsabbau, etc., Umstellung der Lebensgewohnheiten - nicht unbedingt Diät	f, g, k, a	1	b, c, d	3
1	I agree / Ich stimme zu	29	1	Austria	6	Outpatient care / Ambulante Behandlung		2	14	8	3	Eating disorders / Esstörungen	5	4	3		No / Nein		1	8	8	6	Yes / Ja	Interdisciplinary meetings / Interdisziplinäre Sitzungen, Congresses and events / Kongresse und Veranstaltungen	5	3	3	3	3	2	3					1						1	b, d	5
1	I agree / Ich stimme zu	29	2	Austria	2	Psychotherapy outpatient care / Ambulante psychotherapeutische Behandlung, In training / In Ausbildung		2	15	8	3	Others / Andere	8	8	3		No / Nein	No / Nein	3	10	10	10	Yes / Ja	Training during studies / Ausbildungen und Fortbildungen während der Ausbildung, Congresses and events / Kongresse und Veranstaltungen, Scientific Journals / Wissenschaftliche Zeitschriften	6	1	5	6	3	2	4	1	Yes / Ja	Omega 3, Magnesium	Schicke zur Blutkontrolle beim Arzt	1	2	2				1	b, d	4
1	I agree / Ich stimme zu	29	1	Germany	1	University and education / Universität und Lehre		1		8	8	Affective disorders / Affektive Störungen, Others / Andere	10	8	3		No / Nein	No / Nein	2	10	9	9	Yes / Ja	Training during studies / Ausbildungen und Fortbildungen während der Ausbildung, Congresses and events / Kongresse und Veranstaltungen, Scientific Journals / Wissenschaftliche Zeitschriften	7	2	3	6	3	2	2	1	Yes / Ja	Vitamin D, Omega 3, Vitamin B12 / Vitamin B12, Other / Andere		1	1	2				1	d	4
1	I agree / Ich stimme zu	29	1	Iran	2	In training / In Ausbildung	Klinische Psychologie	5	6 Jahre	8	3	No, never / Nein, niemals	7	4	3		No / Nein	No / Nein	4	7	9	7	Yes / Ja	Training during studies / Ausbildungen und Fortbildungen während der Ausbildung, Congresses and events / Kongresse und Veranstaltungen, Scientific Journals / Wissenschaftliche Zeitschriften	6	5	6	5	3	1	3	2	No / Nein			1	2	2				2	b, d	5
1	I agree / Ich stimme zu	29	1	Serbia	6	In training / In Ausbildung		8	7	4	3	No, never / Nein, niemals	7	2	3		Yes / Ja	No / Nein	3	7	6	4	Yes / Ja	Training during studies / Ausbildungen und Fortbildungen während der Ausbildung, Congresses and events / Kongresse und Veranstaltungen, Scientific Journals / Wissenschaftliche Zeitschriften	4	2	8	2	3	2	1	1	No / Nein			1	2	2			g, b, c	2	d	5
2	I agree / Ich stimme zu	29	2	Austria	1	Inpatient care / Stationäre Behandlung		6	24	8	3	Others / Andere	7	5	3	4	No / Nein	No / Nein	7	8	9	7	Yes / Ja	Interdisciplinary meetings / Interdisziplinäre Sitzungen, Training during studies / Ausbildungen und Fortbildungen während der Ausbildung, Congresses and events / Kongresse und Veranstaltungen	2	2	3	5	2	2	3	2	Yes / Ja	Vitamin D, Omega 3, Magnesium, Vitamin B12 / Vitamin B12		1	2	1	Mediterranean diet / Mediterrane Diät, Vegetarian diet / Vegetarische Ernährung, Vegan diet / Vegane Ernährung		f, h, b	1	b, d, e	3
2	I agree / Ich stimme zu	29	1	Austria	1	Inpatient care / Stationäre Behandlung		4	18	8	8	Affective disorders / Affektive Störungen, Anxiety disorders / Angsterkrankungen, Psychotic disorders / Psychotische Erkrankungen, Obsessive compulsive disorder / Zwangsstörung, Eating disorders / Esstörungen	9	10	2	4	Yes / Ja	Yes / Ja	6	9	9	8	Yes / Ja	Training during studies / Ausbildungen und Fortbildungen während der Ausbildung, Congresses and events / Kongresse und Veranstaltungen	5	5	8	7	2	4	4	3	Yes / Ja	Vitamin D, Omega 3, Folic acid / Folsäure		1	2	2	Diet according to national dietary guidelines / Ernährungsform nach nationalen Empfehlungen, Low carb diet / Diät mit wenigen Kohlenhydraten "low carb"		d, f, g, j, c	2	b, d, e	4
2	I agree / Ich stimme zu	29	2	Croatia	1	Inpatient care / Stationäre Behandlung		2	35 Jahre		9	Eating disorders / Esstörungen	7	10	3		Yes / Ja	Yes / Ja	6	10	10	8	Yes / Ja	Congresses and events / Kongresse und Veranstaltungen	3	2	5	6	3	2	3	3	Yes / Ja	Vitamin D, Omega 3		1	2	1	Diet according to national dietary guidelines / Ernährungsform nach nationalen Empfehlungen		g, h	2	b, c, d	3
2	I agree / Ich stimme zu	29	2	Croatia	1	Inpatient care / Stationäre Behandlung, Psychotherapy outpatient care / Ambulante psychotherapeutische Behandlung	Supervisorin und Coach	2	15		9	Eating disorders / Esstörungen, Others / Andere	9	8	3		Yes / Ja	Yes / Ja	7	8	9	8	Yes / Ja	Congresses and events / Kongresse und Veranstaltungen, Scientific Journals / Wissenschaftliche Zeitschriften, Journal club / Journal Club	4	4	7	8	3	2	3		No / Nein			1	2	2				2	b, d	4
2	I agree / Ich stimme zu	29	2	Croatia	1	Inpatient care / Stationäre Behandlung, Day care hospital / Tagesklinik		7	9	8	3	Eating disorders / Esstörungen	6	5	3		No / Nein	No / Nein	3	7	7	8	Yes / Ja	Interdisciplinary meetings / Interdisziplinäre Sitzungen, Congresses and events / Kongresse und Veranstaltungen, Scientific Journals / Wissenschaftliche Zeitschriften	4	2	5	4	3	1	2	3	No / Nein			1	2	2				1	d, e	5
2	I agree / Ich stimme zu	29	2	Croatia	1	Inpatient care / Stationäre Behandlung, In training / In Ausbildung		2	9	8	6	Anxiety disorders / Angsterkrankungen	3	2	3		No / Nein	No / Nein	1	2	2	1	No / Nein		3	3	5	2	3	1	2	2	No / Nein			1	2	2				1	b, d	4
2	I agree / Ich stimme zu	29	1	Finland	2	Outpatient care / Ambulante Behandlung		4	12		3	Eating disorders / Esstörungen	9	2	3		No / Nein	No / Nein	2	10	10	5	Yes / Ja	Congresses and events / Kongresse und Veranstaltungen, Scientific Journals / Wissenschaftliche Zeitschriften, Journal club / Journal Club	6	5	6	3	1	2	4	5	Yes / Ja	Vitamin D, Omega 3, Vitamin B6 / Vitamin B6, Vitamin B12 / Vitamin B12		1	1	2				2	b, d	3
2	I agree / Ich stimme zu	29	1	Lithuania	3	Psychotherapy outpatient care / Ambulante psychotherapeutische Behandlung, Private practice / Eigene Praxis bzw Ordination		8	15	8	3	No, never / Nein, niemals	8	9	3		No / Nein	No / Nein	2	7	8	8	Yes / Ja	Interdisciplinary meetings / Interdisziplinäre Sitzungen, Training during studies / Ausbildungen und Fortbildungen während der Ausbildung	6	4	8	7	3	1	2	2	No / Nein			1	2	2				1	b, d	5
2	I agree / Ich stimme zu	29	1	Mexico	1	University and education / Universität und Lehre		2	22		3	Affective disorders / Affektive Störungen, Others / Andere	6	1	3		No / Nein	No / Nein	5	10	10	3	Yes / Ja	Interdisciplinary meetings / Interdisziplinäre Sitzungen, Training during studies / Ausbildungen und Fortbildungen während der Ausbildung	3	2	5	5	3	1	1	1	Yes / Ja	Vitamin D, Magnesium, Iron / Eisen	Achten auf den Blutzuckerspiegel	1	1	2				2	a, d, e	5
2	I agree / Ich stimme zu	29	2	Mexico	1	Inpatient care / Stationäre Behandlung, Psychotherapy outpatient care / Ambulante psychotherapeutische Behandlung		8	20	8	9	Others / Andere	7	8	3		Yes / Ja	No / Nein	4	8	8	5	No / Nein		3	2	2	5	3	2	2	1	No / Nein			1	2	2			c	2	d, e	4
2	I agree / Ich stimme zu	29	1	Russia	1	Inpatient care / Stationäre Behandlung, Psychotherapy outpatient care / Ambulante psychotherapeutische Behandlung	1160	1	20	8	5	Affective disorders / Affektive Störungen	10	9	3	4	No / Nein	No / Nein	5	10	10	10	Yes / Ja	Interdisciplinary meetings / Interdisziplinäre Sitzungen, Congresses and events / Kongresse und Veranstaltungen, Scientific Journals / Wissenschaftliche Zeitschriften	6	3	5	4	3	2	2	1	No / Nein			2	2	2				1	a, d
2	I agree / Ich stimme zu	29	1	Serbia	1	Inpatient care / Stationäre Behandlung, Outpatient care / Ambulante Behandlung, Day care hospital / Tagesklinik, In training / In Ausbildung		2	10 Jahre		3	No, never / Nein, niemals	7	3	3		Yes / Ja	No / Nein	2	10	8	7	Yes / Ja	Congresses and events / Kongresse und Veranstaltungen	3	5	8	1	3	1	1	1	No / Nein			1	2	1	Low carb diet / Diät mit wenigen Kohlenhydraten "low carb", Other / Andere	FDH	g, c	2	d	5
2	I agree / Ich stimme zu	29	1	USA	1	In training / In Ausbildung		2	15 Jahre	8	6	No, never / Nein, niemals	5	2	3		No / Nein		2	4	4	5	Yes / Ja	Training during studies / Ausbildungen und Fortbildungen während der Ausbildung, Congresses and events / Kongresse und Veranstaltungen	6	3	3	4	3	1	1		Yes / Ja	Omega 3		2	2	2	Diet according to national dietary guidelines / Ernährungsform nach nationalen Empfehlungen, Other / Andere	wenig Zucker	h, c	1	b, d	5
3	I agree / Ich stimme zu	29	1	Iran	3	Private practice / Eigene Praxis bzw Ordination		1	14		3	No, never / Nein, niemals	2	2	3		No / Nein		1	3	3	3	Yes / Ja	Training during studies / Ausbildungen und Fortbildungen während der Ausbildung	5	4	6	3	3	3	2	1	No / Nein			1	2	2			b, c	2	d	5
3	I agree / Ich stimme zu	29	1	USA	3	Psychotherapy outpatient care / Ambulante psychotherapeutische Behandlung, Private practice / Eigene Praxis bzw Ordination		2	8		3	Eating disorders / Esstörungen, Others / Andere	9	10	2		Yes / Ja	Yes / Ja	8	10	10	8	Yes / Ja	Interdisciplinary meetings / Interdisziplinäre Sitzungen, Scientific Journals / Wissenschaftliche Zeitschriften, Journal club / Journal Club	5	4	3	10	3	5	4	5	Yes / Ja	Other / Andere	Hochkalorische Zusatznahrung (zB Nutrini Drinks)	1	1	1	Diet according to national dietary guidelines / Ernährungsform nach nationalen Empfehlungen		g	1	b	3
6	I agree / Ich stimme zu	29	1	Austria	2	Outpatient care / Ambulante Behandlung, In training / In Ausbildung	ESSSTÖRUNGEN	6	40	8	8	Anxiety disorders / Angsterkrankungen, Psychotic disorders / Psychotische Erkrankungen, Obsessive compulsive disorder / Zwangsstörung, Eating disorders / Esstörungen	10	10	3	4	No / Nein	No / Nein	10	10	10	10	Yes / Ja	Interdisciplinary meetings / Interdisziplinäre Sitzungen, Training during studies / Ausbildungen und Fortbildungen während der Ausbildung, PhD project-thesis / PhD Projekt-Dissertation	2	2	2	10	2	5	5	5	No / Nein	Omega 3, Selenium / Selen, Magnesium, Iron / Eisen	cherri	2	1	1	Mediterranean diet / Mediterrane Diät, Vegetarian diet / Vegetarische Ernährung		d, i, e, g, k, j, c	2	b	1
6	I agree / Ich stimme zu	29	1	Iran	1	In training / In Ausbildung		2	20		3	Affective disorders / Affektive Störungen, Anxiety disorders / Angsterkrankungen, Eating disorders / Esstörungen	9	9	1		Yes / Ja	Yes / Ja	8	8	8	8	Yes / Ja	Interdisciplinary meetings / Interdisziplinäre Sitzungen, Training during studies / Ausbildungen und Fortbildungen während der Ausbildung	6	4	7	9	2	5	4	4	Yes / Ja	Vitamin D, Omega 3, Vitamin A, Vitamin E, Selenium / Selen, Zinc / Zink, Magnesium, Vitamin B6 / Vitamin B6, Vitamin B12 / Vitamin B12, Folic acid / Folsäure, Iron / Eisen, N-acetylcysteine / N-Acetylcystein	Phytopharmaka mit nachgewiesenem Effekt, Probiotika	1	1	2			d, i, e, g, k, h, j, b, c	2	b, d	3
6	I agree / Ich stimme zu	29	1	Iran	1	Inpatient care / Stationäre Behandlung		2	10	8	3	Eating disorders / Esstörungen	6	5	3		No / Nein	No / Nein	2	7	8	7	Yes / Ja	Congresses and events / Kongresse und Veranstaltungen	7	4	4	5	3	2	2	2	No / Nein			1	2	1	Diet according to national dietary guidelines / Ernährungsform nach nationalen Empfehlungen		c	2	b, d	5
6	I agree / Ich stimme zu	29	1	Ireland	1	Inpatient care / Stationäre Behandlung, Outpatient care / Ambulante Behandlung, University and education / Universität und Lehre, In training / In Ausbildung		8	1 Jahr		9	No, never / Nein, niemals	9	6			Yes / Ja	No / Nein	7	9	10	10	Yes / Ja	Interdisciplinary meetings / Interdisziplinäre Sitzungen, Training during studies / Ausbildungen und Fortbildungen während der Ausbildung, Congresses and events / Kongresse und Veranstaltungen	6	5	4	6	3		1		No / Nein			1	2	2				1	a
6	I agree / Ich stimme zu	29	2	Italy	2	Outpatient care / Ambulante Behandlung, University and education / Universität und Lehre, In training / In Ausbildung		9	14	8	3	Others / Andere	5	7	3		No / Nein		3	8	6	3	Yes / Ja	Interdisciplinary meetings / Interdisziplinäre Sitzungen	2	2	4	5	3	1	2	1	No / Nein			1	2	1	Low carb diet / Diät mit wenigen Kohlenhydraten "low carb"		b, c	1	b, c, d	5
6	I agree / Ich stimme zu	29	1	Romania	1	Inpatient care / Stationäre Behandlung		1	5	8	3	Eating disorders / Esstörungen	4	5	3		No / Nein		2	7	7	5	Yes / Ja	Scientific Journals / Wissenschaftliche Zeitschriften	5	3	7	3	3	2	1	1	No / Nein			1	2	2				2	d, e	5
6	I agree / Ich stimme zu	29	1	Romania	1	Inpatient care; Psychotherapy outpatient care		10	14	8	6	Others / Andere	8	6	3		No / Nein	No / Nein	4	8	8	7	Yes / Ja	Training during studies / Ausbildungen und Fortbildungen während der Ausbildung, Congresses and events / Kongresse und Veranstaltungen	5	3	6	4	3	1	1	1	No / Nein			1	2	2				2	b, d	5
6	I agree / Ich stimme zu	29	2	Romania	1	Inpatient care		1	8	8	3	No, never / Nein, niemals	8	7	3		No / Nein	No / Nein	3	8	10	10	Yes / Ja	Interdisciplinary meetings / Interdisziplinäre Sitzungen, Training during studies / Ausbildungen und Fortbildungen während der Ausbildung, Scientific Journals / Wissenschaftliche Zeitschriften, Journal club / Journal Club	7	5	2	2	2	1	1	3	No / Nein			1	2	2				1	d	5
6	I agree / Ich stimme zu	29	1	Romania	1	University and education		1	18 Jahre		3	Eating disorders / Esstörungen	7	4	3		No / Nein	Yes / Ja	5	9	9	8	Yes / Ja	Training during studies / Ausbildungen und Fortbildungen während der Ausbildung, Congresses and events / Kongresse und Veranstaltungen, Scientific Journals / Wissenschaftliche Zeitschriften	5	3	4	5	3	2	2	2	No / Nein			1	2	2				2	b, d, e	5
6	I agree / Ich stimme zu	29	1	Romania	1	Inpatient care; University and education; General practitioner		6	5	8	3	Affective disorders / Affektive Störungen, Eating disorders / Esstörungen, Others / Andere	8	3	3		Yes / Ja	Yes / Ja	7	10	7	3	Yes / Ja	Interdisciplinary meetings / Interdisziplinäre Sitzungen, Training during studies / Ausbildungen und Fortbildungen während der Ausbildung, Congresses and events / Kongresse und Veranstaltungen, Scientific Journals / Wissenschaftliche Zeitschriften	3	2	4	8	2	2	3	1	Yes / Ja	Other / Andere	probiotics	2	1	1	Other / Andere	low FODMAP	l	2	b, d	3
6	I agree / Ich stimme zu	29	1	Romania	1	Inpatient care		1	4 years	2	5	No, never / Nein, niemals	8	2		4	No / Nein	No / Nein	3	9	8	7	Yes / Ja	Interdisciplinary meetings / Interdisziplinäre Sitzungen, Training during studies / Ausbildungen und Fortbildungen während der Ausbildung, Congresses and events / Kongresse und Veranstaltungen, Scientific Journals / Wissenschaftliche Zeitschriften, Journal club / Journal Club	4	1	2	7	2	1	3	1	Yes / Ja	Vitamin D, Omega 3, Selenium / Selen, Vitamin B6 / Vitamin B6, Folic acid / Folsäure		1	2	2					b, d	4
6	I agree / Ich stimme zu	29	2	Serbia	1	Inpatient care / Stationäre Behandlung		1	21		7	Eating disorders / Esstörungen, Others / Andere	6	8	3		Yes / Ja	Yes / Ja	6	7	8	5	Yes / Ja	Congresses and events / Kongresse und Veranstaltungen, Scientific Journals / Wissenschaftliche Zeitschriften	4	2	4	6	1	3	3	3	Yes / Ja	Vitamin D, Omega 3, Selenium / Selen, Zinc / Zink, Magnesium, Vitamin B6 / Vitamin B6, Vitamin B12 / Vitamin B12, Folic acid / Folsäure, Iron / Eisen		1	1	1	Diet according to national dietary guidelines / Ernährungsform nach nationalen Empfehlungen		d, g, b, c	2	b, d	4
6	I agree / Ich stimme zu	29	1	Slovenia	1	Inpatient care / Stationäre Behandlung, In training / In Ausbildung		5	2 years	8	3	Eating disorders / Esstörungen, Others / Andere	7	6	2		Yes / Ja	No / Nein	4	7	6	6	No / Nein		4	4	5	2	3	2	2	1	No / Nein			1	1	2				2	d, e
6	I agree / Ich stimme zu	29	1	Slovenia	1	Inpatient care / Stationäre Behandlung, Outpatient care / Ambulante Behandlung	1190	2	40	8	9	Eating disorders / Esstörungen, Others / Andere	7		3		No / Nein	No / Nein	3	8	7	6	Yes / Ja	Scientific Journals / Wissenschaftliche Zeitschriften	4	3	2	9	3	4	5	3	Yes / Ja	Vitamin D, Omega 3, Vitamin A, Vitamin E, Selenium / Selen, Zinc / Zink, Magnesium, Vitamin B6 / Vitamin B6, Vitamin B12 / Vitamin B12, Folic acid / Folsäure, Iron / Eisen, Other / Andere	Q 10, Amonosäuren, Curcumin, Ashwaganda	1	1	1	Low carb diet / Diät mit wenigen Kohlenhydraten "low carb", Other / Andere	Eine Mischung von Diversem je nach Typus des Patienten	d, i, f, g, h, a, c	2	b, d	4
6	I agree / Ich stimme zu	29	1	Slovenia	1	Inpatient care / Stationäre Behandlung		2	7	8	5	No, never / Nein, niemals	3	2	3	4	No / Nein		1	6	4	8	Yes / Ja	Congresses and events / Kongresse und Veranstaltungen	7	4	7	2	3	1	1	1	No / Nein			1	2	2				2	d, e	5
6	I agree / Ich stimme zu	29	1	Slovenia	1	Inpatient care / Stationäre Behandlung, In training / In Ausbildung		7	7	8	3	No, never / Nein, niemals	7	2	3		No / Nein		4	7	9	6	Yes / Ja	Training during studies / Ausbildungen und Fortbildungen während der Ausbildung, Congresses and events / Kongresse und Veranstaltungen	5	5	3	1	3	1	1	1	No / Nein			1	2	2				2	a, d	5
6	I agree / Ich stimme zu	29	2	Slovenia	1	In training / In Ausbildung		8	1 jahr	1	6	Affective disorders / Affektive Störungen, Eating disorders / Esstörungen	4	2		3	Yes / Ja	No / Nein	4	7	7	6	Yes / Ja	Interdisciplinary meetings / Interdisziplinäre Sitzungen, Training during studies / Ausbildungen und Fortbildungen während der Ausbildung, Congresses and events / Kongresse und Veranstaltungen	4	3	2	3	2	3	3	2	Yes / Ja	Vitamin D, Omega 3, Magnesium, Vitamin B6 / Vitamin B6, Vitamin B12 / Vitamin B12, Iron / Eisen		1	1	1	Mediterranean diet / Mediterrane Diät		d, g	2	b, d	4
6	I agree / Ich stimme zu	29	1	Slovenia	1	Inpatient care / Stationäre Behandlung		1	3	3	6	Affective disorders / Affektive Störungen, Psychotic disorders / Psychotische Erkrankungen, Eating disorders / Esstörungen	4	3		4	Yes / Ja	No / Nein	2	5	5	8	Yes / Ja	Interdisciplinary meetings / Interdisziplinäre Sitzungen, Training during studies / Ausbildungen und Fortbildungen während der Ausbildung, Scientific Journals / Wissenschaftliche Zeitschriften, Journal club / Journal Club	5	2	3	3	1	3	2	3	Yes / Ja	Vitamin D, Omega 3, Zinc / Zink, Magnesium, Vitamin B12 / Vitamin B12, Folic acid / Folsäure, Iron / Eisen, Other / Andere	Calcium, albumin	1	2	1	Diet according to national dietary guidelines / Ernährungsform nach nationalen Empfehlungen, Mediterranean diet / Mediterrane Diät		d, g, b, c	1	b, d, e	5
6	I agree / Ich stimme zu	29	1	Spain	1	Inpatient care / Stationäre Behandlung, Outpatient care / Ambulante Behandlung		8	10		3	Affective disorders / Affektive Störungen, Anxiety disorders / Angsterkrankungen	8	5	3		No / Nein		3	8	8	5	Yes / Ja	Training during studies / Ausbildungen und Fortbildungen während der Ausbildung, Congresses and events / Kongresse und Veranstaltungen	5	4	5	3	3	2	3	1	Yes / Ja	Vitamin D, Omega 3, Magnesium, Vitamin B6 / Vitamin B6, Vitamin B12 / Vitamin B12		1	2	2				2	b, d, e	3
6	I agree / Ich stimme zu	29	1	Switzerland	1	Inpatient care / Stationäre Behandlung		1	3	4	6	Affective disorders / Affektive Störungen, Eating disorders / Esstörungen	7	4		2	Yes / Ja	Yes / Ja	5	9	9	8	Yes / Ja	Interdisciplinary meetings / Interdisziplinäre Sitzungen, Training during studies / Ausbildungen und Fortbildungen während der Ausbildung, Congresses and events / Kongresse und Veranstaltungen, Journal club / Journal Club	7	3	5	4	1	2	3	4	No / Nein			2	1	2				2	b, d	5
1	I agree / Ich stimme zu	30	1	Australia	6	Outpatient care / Ambulante Behandlung, University and education / Universität und Lehre		8	10 Jahre	8	3	Others / Andere	7	1	2		Yes / Ja	No / Nein	5	8	9	7	Yes / Ja	Training during studies / Ausbildungen und Fortbildungen während der Ausbildung, Congresses and events / Kongresse und Veranstaltungen	5	3	5	4	3	1	4	3	Yes / Ja	Vitamin D, Omega 3, Vitamin B12 / Vitamin B12, Iron / Eisen		1	1	2				1	b, d, e	3
1	I agree / Ich stimme zu	30	1	Austria	1	Inpatient care / Stationäre Behandlung, Outpatient care / Ambulante Behandlung, Day care hospital / Tagesklinik		1	1	8	3	No, never / Nein, niemals	7	2	3		No / Nein	No / Nein	2	5	3	7	Yes / Ja	Training during studies / Ausbildungen und Fortbildungen während der Ausbildung	4	2	2	2	3	1	1	1	No / Nein			2	2	2				2	d	4
1	I agree / Ich stimme zu	30	1	Austria	2	Outpatient care / Ambulante Behandlung	Assistenzärztin f Psychiatrie und psychotherapeutische Medizin	8	3	4	6	Psychotic disorders / Psychotische Erkrankungen, Eating disorders / Esstörungen	7	6		2	No / Nein	No / Nein	1	7	7	7	Yes / Ja	Training during studies / Ausbildungen und Fortbildungen während der Ausbildung, Congresses and events / Kongresse und Veranstaltungen, Scientific Journals / Wissenschaftliche Zeitschriften	6	3	7	5	3	2	3	4	Yes / Ja	Vitamin D, Omega 3, Vitamin B6 / Vitamin B6, Vitamin B12 / Vitamin B12, Folic acid / Folsäure, Iron / Eisen		1	2	2			e, a, b, c	1	b, d	5
1	I agree / Ich stimme zu	30	1	Austria	2	Outpatient care / Ambulante Behandlung		8	2.5	3	6	No, never / Nein, niemals	2	1		4	No / Nein		2	7	8	10	Yes / Ja	Training during studies / Ausbildungen und Fortbildungen während der Ausbildung, Congresses and events / Kongresse und Veranstaltungen	7	2	7	3	3	1	2	2	No / Nein			1	2	2				1	d	4
1	I agree / Ich stimme zu	30	1	Austria	6	Outpatient care / Ambulante Behandlung, University and education / Universität und Lehre		4	17		3	No, never / Nein, niemals	7	9		4	Yes / Ja	No / Nein	2	8	8	7	Yes / Ja	Training during studies / Ausbildungen und Fortbildungen während der Ausbildung, Congresses and events / Kongresse und Veranstaltungen, Scientific Journals / Wissenschaftliche Zeitschriften	6	3	6	3	3	1	3		No / Nein			1	2	2				1	b, d, e	5
1	I agree / Ich stimme zu	30	1	Austria	1	Inpatient care / Stationäre Behandlung	Neurology	8		6	6	Others / Andere	10	3		4	No / Nein		4	10	8	8	Yes / Ja	Training during studies / Ausbildungen und Fortbildungen während der Ausbildung	4	2	5	5	1	2	4	2	Yes / Ja	Vitamin D, Magnesium, Vitamin B12 / Vitamin B12, Folic acid / Folsäure, Iron / Eisen		1	2	2				2	b, d	4
1	I agree / Ich stimme zu	30	1	Austria	6			1	1	1	5	Affective disorders / Affektive Störungen, Eating disorders / Esstörungen	8	8		4	Yes / Ja	No / Nein	3	10	7	8	Yes / Ja	Interdisciplinary meetings / Interdisziplinäre Sitzungen, Congresses and events / Kongresse und Veranstaltungen, Scientific Journals / Wissenschaftliche Zeitschriften, Journal club / Journal Club	5	2	5	4	3	2	3	4	No / Nein			2	2	1	Mediterranean diet / Mediterrane Diät		d, a, b	2		4
1	I agree / Ich stimme zu	30	1	Austria	6	University and education / Universität und Lehre	9500	8	13 years	8	5	No, never / Nein, niemals	9	5	3		No / Nein	No / Nein	2	10	10	9	Yes / Ja	Training during studies / Ausbildungen und Fortbildungen während der Ausbildung, Congresses and events / Kongresse und Veranstaltungen, Scientific Journals / Wissenschaftliche Zeitschriften	5	3	2	3	3	2	2	2	No / Nein			1	2	2			g, h, b, c	1	b, d	4
1	I agree / Ich stimme zu	30	1	Austria	6	Private practice / Eigene Praxis bzw Ordination		1	12		3	Affective disorders / Affektive Störungen	8	1	3		Yes / Ja	No / Nein	4	8	8	8	Yes / Ja	Training during studies / Ausbildungen und Fortbildungen während der Ausbildung, Congresses and events / Kongresse und Veranstaltungen, Scientific Journals / Wissenschaftliche Zeitschriften	5	4	8	5	3	3	3	1	Yes / Ja	Vitamin D, Omega 3, Iron / Eisen		1	2	1	Low carb diet / Diät mit wenigen Kohlenhydraten "low carb"		d, h	1	b, d	3
1	I agree / Ich stimme zu	30	1	Iran	5	Outpatient care / Ambulante Behandlung		7	15		3	Eating disorders / Esstörungen, Others / Andere	7	9			Yes / Ja	Yes / Ja	8	10	10	10	Yes / Ja	Interdisciplinary meetings / Interdisziplinäre Sitzungen, Congresses and events / Kongresse und Veranstaltungen, Scientific Journals / Wissenschaftliche Zeitschriften	7	4	8	8	3	4	4	1	No / Nein			1	2	2			d, i, g, a	2	b, c, d	5
2	I agree / Ich stimme zu	30	1	Austria	1	Inpatient care / Stationäre Behandlung, University and education / Universität und Lehre		1	4	8	6	No, never / Nein, niemals	7	2		4	No / Nein		1	6	8	3	Yes / Ja	Training during studies / Ausbildungen und Fortbildungen während der Ausbildung, Congresses and events / Kongresse und Veranstaltungen	3	1	5	2	2	1	3	2	Yes / Ja	Vitamin B12 / Vitamin B12		1	2	2			b, c	2	b, d	4
2	I agree / Ich stimme zu	30	1	Austria	1	Inpatient care / Stationäre Behandlung, In training / In Ausbildung	ambulante Psychiatrie	7	8	8	6	No, never / Nein, niemals	10	4	3	3	No / Nein	No / Nein	3	10	8	8	Yes / Ja	Training during studies / Ausbildungen und Fortbildungen während der Ausbildung, Congresses and events / Kongresse und Veranstaltungen	3	2	3	3	1	2	3	3	Yes / Ja	Vitamin D, Omega 3, Vitamin B12 / Vitamin B12, Other / Andere	Probiotika	1	1	2			l	2	b, d	3
2	I agree / Ich stimme zu	30	1	Brazil	3	Outpatient care / Ambulante Behandlung, Private practice / Eigene Praxis bzw Ordination		2	12	8	5	No, never / Nein, niemals	8	6	3		No / Nein	No / Nein	3	7	3	4	Yes / Ja	Scientific Journals / Wissenschaftliche Zeitschriften	3	2	1	5	3	2	2	1	Yes / Ja	Vitamin B12 / Vitamin B12, Folic acid / Folsäure		1	2	1	Diet according to national dietary guidelines / Ernährungsform nach nationalen Empfehlungen		d, h, c	2	b, c, d	5
2	I agree / Ich stimme zu	30	1	Egypt	2	Outpatient care / Ambulante Behandlung, Psychotherapy outpatient care / Ambulante psychotherapeutische Behandlung, Private practice / Eigene Praxis bzw Ordination		7	25	8	3	Eating disorders / Esstörungen, Others / Andere	7	9	2		Yes / Ja	No / Nein	6	9	7	7	Yes / Ja	Interdisciplinary meetings / Interdisziplinäre Sitzungen, PhD project-thesis / PhD Projekt-Dissertation, Congresses and events / Kongresse und Veranstaltungen, Scientific Journals / Wissenschaftliche Zeitschriften	5	4	5	8	2	3	3	4	Yes / Ja	Vitamin D, Omega 3, Vitamin A, Vitamin E, Selenium / Selen, Zinc / Zink, Magnesium, Vitamin B6 / Vitamin B6, Vitamin B12 / Vitamin B12, Folic acid / Folsäure, Iron / Eisen, Other / Andere	Heilkräuter	1	1	2				2	b, d, e	3
2	I agree / Ich stimme zu	30	1	Estonia	2	Outpatient care / Ambulante Behandlung, In training / In Ausbildung		7	10	8	3	Affective disorders / Affektive Störungen, Others / Andere	10	8	3		Yes / Ja	No / Nein	8	10	9	10	Yes / Ja	Training during studies / Ausbildungen und Fortbildungen während der Ausbildung, Congresses and events / Kongresse und Veranstaltungen	6	4	7	10	2	3	4	3	No / Nein			2	2	2				1	b, d	5
2	I agree / Ich stimme zu	30	1	Estonia	1	Inpatient care / Stationäre Behandlung, Outpatient care / Ambulante Behandlung		1	10	8	3	Affective disorders / Affektive Störungen, Psychotic disorders / Psychotische Erkrankungen, Eating disorders / Esstörungen	10	8	2		Yes / Ja	Yes / Ja	6	9	10	10	Yes / Ja	Interdisciplinary meetings / Interdisziplinäre Sitzungen, Congresses and events / Kongresse und Veranstaltungen, Scientific Journals / Wissenschaftliche Zeitschriften, Journal club / Journal Club	5	3	4	8	1	3	3	1	No / Nein			1	1	1	Diet according to national dietary guidelines / Ernährungsform nach nationalen Empfehlungen, Mediterranean diet / Mediterrane Diät		a, b, c	2	a, b, d	5
2	I agree / Ich stimme zu	30	2	Latvia	1	Inpatient care / Stationäre Behandlung, Outpatient care / Ambulante Behandlung, Private practice / Eigene Praxis bzw Ordination, In training / In Ausbildung		1	14	8	6	No, never / Nein, niemals	4	7		4	Yes / Ja	No / Nein	2	9	5	6	Yes / Ja	Congresses and events / Kongresse und Veranstaltungen, Scientific Journals / Wissenschaftliche Zeitschriften	4	3	5	8	2	1	4	1	Yes / Ja	Vitamin D		1	2	1	Diet according to national dietary guidelines / Ernährungsform nach nationalen Empfehlungen		b	2	b, d	4
2	I agree / Ich stimme zu	30	2	Mexico	1	Outpatient care / Ambulante Behandlung		8	13	8	5	Eating disorders / Esstörungen, Others / Andere	7	9	3		Yes / Ja	Yes / Ja	6	9	9	10	Yes / Ja	Training during studies / Ausbildungen und Fortbildungen während der Ausbildung, Congresses and events / Kongresse und Veranstaltungen, Scientific Journals / Wissenschaftliche Zeitschriften	9	9	7	7	3	3	3	1	Yes / Ja	Vitamin D, Other / Andere	Kudzu	1	2	2				2	b, d	5
2	I agree / Ich stimme zu	30	1	Mexico	2	Outpatient care / Ambulante Behandlung		9	11 Jahre		3	Others / Andere	8	5	3	4	Yes / Ja	No / Nein	3	7	8	5	Yes / Ja	Congresses and events / Kongresse und Veranstaltungen	7	5	4	3	2	3	1	3	Yes / Ja	Vitamin D, Omega 3, Folic acid / Folsäure		1	2	1	Mediterranean diet / Mediterrane Diät		f	2	b, d	4
2	I agree / Ich stimme zu	30	2	Mexico	1	Inpatient care / Stationäre Behandlung, Outpatient care / Ambulante Behandlung		2	20	8	8	Psychotic disorders / Psychotische Erkrankungen, Eating disorders / Esstörungen	8	10		2	Yes / Ja	No / Nein	6	9	9	9	Yes / Ja	Congresses and events / Kongresse und Veranstaltungen	5	3	8	10	1	4	3	4	Yes / Ja	Vitamin D, Vitamin A, Vitamin E, Selenium / Selen, Zinc / Zink, Magnesium, Vitamin B6 / Vitamin B6, Vitamin B12 / Vitamin B12, Folic acid / Folsäure, Iron / Eisen, Other / Andere	probiotics	1	1	1	Mediterranean diet / Mediterrane Diät, Ketogenic diet / Ketogene Diät		g, a, b, c	2	b, d	2
2	I agree / Ich stimme zu	30	1	Mexico	1	Inpatient care / Stationäre Behandlung, University and education / Universität und Lehre, General practitioner / Allgemeinmediziner		6	10 Jahre		9	Anxiety disorders / Angsterkrankungen, Obsessive compulsive disorder / Zwangsstörung, Eating disorders / Esstörungen	9	9	3		Yes / Ja	Yes / Ja	5	10	10	10	Yes / Ja	PhD project-thesis / PhD Projekt-Dissertation, Congresses and events / Kongresse und Veranstaltungen	5	2	7	7	3	4	4	4	No / Nein		Nein	2	2	2				1	b, d, e	4
2	I agree / Ich stimme zu	30	2	Netherlands	1	In training / In Ausbildung		6	5	6	6	Affective disorders / Affektive Störungen, Eating disorders / Esstörungen	5	8		3	Yes / Ja	No / Nein	5	8	8	9	Yes / Ja	Interdisciplinary meetings / Interdisziplinäre Sitzungen, Training during studies / Ausbildungen und Fortbildungen während der Ausbildung, Journal club / Journal Club	6	4	4	6	3	3	2	3	Yes / Ja	Vitamin D, Vitamin A, Vitamin E, Magnesium, Vitamin B6 / Vitamin B6, Vitamin B12 / Vitamin B12, Folic acid / Folsäure, Iron / Eisen		1	1	1	Mediterranean diet / Mediterrane Diät		e, g, k, a, b, c	2	b, c, d	3
2	I agree / Ich stimme zu	30	1	Romania	3	Private practice / Eigene Praxis bzw Ordination		1	11	8	7	Affective disorders / Affektive Störungen	6	3	3		No / Nein		2	6	7	6	Yes / Ja	Interdisciplinary meetings / Interdisziplinäre Sitzungen, Training during studies / Ausbildungen und Fortbildungen während der Ausbildung, Congresses and events / Kongresse und Veranstaltungen	4	2	7	3	3	1		1	No / Nein			1	2	2				2	b, d	5
2	I agree / Ich stimme zu	30	1	Turkey	1	Outpatient care / Ambulante Behandlung		7	1 Jahr		6	Affective disorders / Affektive Störungen, Anxiety disorders / Angsterkrankungen, Eating disorders / Esstörungen, Others / Andere	8	9	3		Yes / Ja	Yes / Ja	9		9				1	1	1	5		5	5		No / Nein			2	2	1	Other / Andere	Vitalstoffreiche Vollwertkost ohne Fabrikzucker - das ist keine Diät		2	b, d, e
2	I agree / Ich stimme zu	30	2	Turkey	1	Inpatient care / Stationäre Behandlung, Outpatient care / Ambulante Behandlung		8			4	No, never / Nein, niemals	5	6	3		No / Nein	No / Nein	4	5	6	5	Yes / Ja	Interdisciplinary meetings / Interdisziplinäre Sitzungen	5	4	6	5	3	1	1	3	No / Nein			2	2	2				2	b, d, e	5
2	I agree / Ich stimme zu	30	2	USA	5	Outpatient care / Ambulante Behandlung, Private practice / Eigene Praxis bzw Ordination		1	16 Jahre		3	Affective disorders / Affektive Störungen, Psychotic disorders / Psychotische Erkrankungen, Eating disorders / Esstörungen	6	3	3		Yes / Ja	No / Nein	1	8	5	7	Yes / Ja	Congresses and events / Kongresse und Veranstaltungen, Scientific Journals / Wissenschaftliche Zeitschriften	3	3	6	5	2	2	1	1	No / Nein			1	2	2				2	b, c, d, e	5
3	I agree / Ich stimme zu	30	1	Germany	3	Psychotherapy outpatient care / Ambulante psychotherapeutische Behandlung, Private practice / Eigene Praxis bzw Ordination		7		8	3	Eating disorders / Esstörungen	10		3		No / Nein		7	7	5	5	No / Nein		4	3	4	8	3	1	3	4	No / Nein			2	2	2				2	b, d	5
3	I agree / Ich stimme zu	30	1	Serbia	3	Psychotherapy outpatient care / Ambulante psychotherapeutische Behandlung		1	2		3	No, never / Nein, niemals	8	1	3		No / Nein	No / Nein	6	8	8	9	Yes / Ja	Interdisciplinary meetings / Interdisziplinäre Sitzungen, Scientific Journals / Wissenschaftliche Zeitschriften	2	2	1	3	3	1	2		No / Nein			2	2	1	Vegetarian diet / Vegetarische Ernährung		f, g, a, c	1	d	5
6	I agree / Ich stimme zu	30	1	Croatia	1	Inpatient care / Stationäre Behandlung, Outpatient care / Ambulante Behandlung, Psychotherapy outpatient care / Ambulante psychotherapeutische Behandlung, In training / In Ausbildung		8	30 Jahre	8	5	Anxiety disorders / Angsterkrankungen, Eating disorders / Esstörungen	9	7	3		Yes / Ja	No / Nein	7	10	9	9	Yes / Ja	Congresses and events / Kongresse und Veranstaltungen	7	4	5	7	3	3	3	4	Yes / Ja	Vitamin D, Zinc / Zink, Vitamin B6 / Vitamin B6, Vitamin B12 / Vitamin B12, Folic acid / Folsäure, Other / Andere	Probiotika	1	1	2				2	b, d, e	4
6	I agree / Ich stimme zu	30	1	Croatia	1	Inpatient care / Stationäre Behandlung, Day care hospital / Tagesklinik		7	8		3	Eating disorders / Esstörungen, Others / Andere	8	10	3		No / Nein	No / Nein	1	8	8	7	Yes / Ja	Interdisciplinary meetings / Interdisziplinäre Sitzungen, Training during studies / Ausbildungen und Fortbildungen während der Ausbildung	3	2	6	9	3	1	4	1	No / Nein			1	2	2				1	b, c, d, e	5
6	I agree / Ich stimme zu	30	2	Croatia	1	Inpatient care / Stationäre Behandlung, Outpatient care / Ambulante Behandlung, Psychotherapy outpatient care / Ambulante psychotherapeutische Behandlung		2	22	8	3	Eating disorders / Esstörungen	7	6	3		No / Nein	No / Nein	2	7	7	8	Yes / Ja	Congresses and events / Kongresse und Veranstaltungen	3	2	2	2	3	1	1	1	No / Nein			1	2	2				1	d	5
6	I agree / Ich stimme zu	30	1	Poland	1	In training / In Ausbildung		2	13	8	3	No, never / Nein, niemals	9	3	3		No / Nein	No / Nein	5	7	6	1	Yes / Ja	Congresses and events / Kongresse und Veranstaltungen	4	4	3	1	1	1	2	1	No / Nein			1	2	2				2	d	5
6	I agree / Ich stimme zu	30	1	Portugal	1	Inpatient care / Stationäre Behandlung, Outpatient care / Ambulante Behandlung, In training / In Ausbildung		1	35		5	Affective disorders / Affektive Störungen, Psychotic disorders / Psychotische Erkrankungen, Obsessive compulsive disorder / Zwangsstörung, Eating disorders / Esstörungen	4	7		3	No / Nein	No / Nein	4	9	4	6	Yes / Ja	Interdisciplinary meetings / Interdisziplinäre Sitzungen, Congresses and events / Kongresse und Veranstaltungen, Scientific Journals / Wissenschaftliche Zeitschriften	8	2	7	5	1	3	4	5	Yes / Ja	Vitamin D, Omega 3, Zinc / Zink, Magnesium, Vitamin B6 / Vitamin B6, Vitamin B12 / Vitamin B12, Folic acid / Folsäure, N-acetylcysteine / N-Acetylcystein		1	1	1	Diet according to national dietary guidelines / Ernährungsform nach nationalen Empfehlungen, Mediterranean diet / Mediterrane Diät		d, e, g, a, b, c	2	b, d	1
6	I agree / Ich stimme zu	30	1	Romania	1	Inpatient care		8	8		3	Affective disorders / Affektive Störungen, Eating disorders / Esstörungen	9	9	3		Yes / Ja	No / Nein	5	9	8	8	Yes / Ja	Training during studies / Ausbildungen und Fortbildungen während der Ausbildung, Congresses and events / Kongresse und Veranstaltungen, Scientific Journals / Wissenschaftliche Zeitschriften	3	2	5	6	3	1	3	3	No / Nein			1	2	2				2	b, d, e	5
6	I agree / Ich stimme zu	30	2	Romania	1	In training		6	10		3	Eating disorders / Esstörungen	8	9	2		No / Nein		7	9	8	8	Yes / Ja	Interdisciplinary meetings / Interdisziplinäre Sitzungen	6	4	7	7	1	4	4	3	Yes / Ja	Other / Andere		1	2	1	Diet according to national dietary guidelines / Ernährungsform nach nationalen Empfehlungen		g, a	2	b, c, d	3
6	I agree / Ich stimme zu	30	1	Serbia	1	Inpatient care / Stationäre Behandlung		8	3 Jahre	8	7	Eating disorders / Esstörungen	7	9	3		Yes / Ja	No / Nein	4	6	6	7	Yes / Ja	Training during studies / Ausbildungen und Fortbildungen während der Ausbildung	4	2	8	8	3	3	3		No / Nein			1	2	1	Other / Andere	Bei Essstörungen: Haupt- und Zwischenmahlzeiten zu bestimmten Zeitpunkten	g, a, b, c	2	b, d	5
6	I agree / Ich stimme zu	30	1	Serbia	1	Inpatient care / Stationäre Behandlung		6	4 Jahre	8	3	No, never / Nein, niemals	8	5	3		No / Nein	No / Nein	3	9	9	8	Yes / Ja	Interdisciplinary meetings / Interdisziplinäre Sitzungen, Training during studies / Ausbildungen und Fortbildungen während der Ausbildung, Congresses and events / Kongresse und Veranstaltungen, Scientific Journals / Wissenschaftliche Zeitschriften, Journal club / Journal Club	4	3	3	2	3	1	2	2	No / Nein			1	2	2				1		5
6	I agree / Ich stimme zu	30	2	Slovenia	1	Inpatient care / Stationäre Behandlung, In training / In Ausbildung		5	10	8	4	No, never / Nein, niemals	8	2	3	4	No / Nein	No / Nein	3	10	10	8	Yes / Ja	Interdisciplinary meetings / Interdisziplinäre Sitzungen, Congresses and events / Kongresse und Veranstaltungen, Scientific Journals / Wissenschaftliche Zeitschriften, Journal club / Journal Club	4	3	6	2	3	1	1	1	Yes / Ja	Vitamin D, Magnesium		1	2	2				1	b
6	I agree / Ich stimme zu	30	1	Slovenia	1	In training / In Ausbildung		1	8	8	6	No, never / Nein, niemals	7	4	2	4	No / Nein	No / Nein	2	10	10	10	Yes / Ja	Training during studies / Ausbildungen und Fortbildungen während der Ausbildung, Congresses and events / Kongresse und Veranstaltungen	3	2	2	3	3	1	1	1	Yes / Ja	Vitamin D		1	2	2				1	b, d	4
1	I agree / Ich stimme zu	31	1	Australia	1	Outpatient care / Ambulante Behandlung	dietitian /diätologin	1	4		9	Affective disorders / Affektive Störungen, Eating disorders / Esstörungen	10	10			Yes / Ja		5	10	7	8	Yes / Ja	Training during studies / Ausbildungen und Fortbildungen während der Ausbildung, Congresses and events / Kongresse und Veranstaltungen	4	2	4	10	3	5	4		No / Nein			2	1	2			d, g, a, b, c	2	b, c, d	3
1	I agree / Ich stimme zu	31	1	Austria	4	Inpatient care / Stationäre Behandlung		8	1,5 Jahre	2	3	Affective disorders / Affektive Störungen, Others / Andere	7	3	3		No / Nein	No / Nein	3	8	8	7	Yes / Ja	Interdisciplinary meetings / Interdisziplinäre Sitzungen, Training during studies / Ausbildungen und Fortbildungen während der Ausbildung, Congresses and events / Kongresse und Veranstaltungen	7	6	8	3	3	3	1	1	No / Nein			2	2	1	Diet according to national dietary guidelines / Ernährungsform nach nationalen Empfehlungen		d, f, g, a	2	b, d	5
1	I agree / Ich stimme zu	31	1	Austria	1	Inpatient care / Stationäre Behandlung, Day care hospital / Tagesklinik	Diätologin	6	20 Jahre	8	4	Eating disorders / Esstörungen	8	8	3		No / Nein		5	8	8	6	Yes / Ja	Training during studies / Ausbildungen und Fortbildungen während der Ausbildung, Congresses and events / Kongresse und Veranstaltungen, Scientific Journals / Wissenschaftliche Zeitschriften	7	7	9	8	3	4	4	1	Yes / Ja	Other / Andere	Proteinpulver	1	1	1	Diet according to national dietary guidelines / Ernährungsform nach nationalen Empfehlungen, Other / Andere	Als Diätologin den jeweiligen somatischen Beschwerden entsprechend (Hyperlipidämie, Diabetes, Reizdarm,....)	g, a, b, c, l	1	b, d, e	3
1	I agree / Ich stimme zu	31	1	Austria	2	Outpatient care / Ambulante Behandlung	Klinische- und Gesundheitspsychologin	1	8	8	3	Affective disorders / Affektive Störungen, Eating disorders / Esstörungen, Others / Andere	8	6	3		Yes / Ja	No / Nein	5	7	7	6	Yes / Ja	Congresses and events / Kongresse und Veranstaltungen	3	2	1	9	3	2	4	3	No / Nein			1	1	1	Diet according to national dietary guidelines / Ernährungsform nach nationalen Empfehlungen		a, b, c	1	b, c, d	5
1	I agree / Ich stimme zu	31	1	Austria	4	Inpatient care / Stationäre Behandlung		8	9		3	No, never / Nein, niemals	10	5	3		Yes / Ja	No / Nein	4	9	10	9	Yes / Ja	Training during studies / Ausbildungen und Fortbildungen während der Ausbildung, Congresses and events / Kongresse und Veranstaltungen	3	2	4	8	3	1	3	1	Yes / Ja	Vitamin D		1	2	1	Vegetarian diet / Vegetarische Ernährung, Vegan diet / Vegane Ernährung		a, b, c	1	b, d	4
1	I agree / Ich stimme zu	31	1	Austria	2	Outpatient care / Ambulante Behandlung		7	21	8	3	Others / Andere	7	8	2		No / Nein		4	7	7	10	Yes / Ja	Training during studies / Ausbildungen und Fortbildungen während der Ausbildung, Scientific Journals / Wissenschaftliche Zeitschriften	4	2	3	7	2	3			No / Nein			1	2	1	Other / Andere	Entsprechend individueller Empfehlung durch DiätologInnen bzgl. der Krebserkrankung	b, l	1	b, d, e	5
1	I agree / Ich stimme zu	31	2	China	1	Inpatient care / Stationäre Behandlung		2	17		6	No, never / Nein, niemals	8	2	3		No / Nein	No / Nein	1	9	6	5	Yes / Ja	Training during studies / Ausbildungen und Fortbildungen während der Ausbildung	3	3	4	4	3	1	1	1	No / Nein			1	2	2				2	a	5
1	I agree / Ich stimme zu	31	1	Switzerland	1	In training / In Ausbildung		4	13		9	No, never / Nein, niemals	8	9	3	4	No / Nein	No / Nein	5	9	9	9	Yes / Ja	Interdisciplinary meetings / Interdisziplinäre Sitzungen	4	4	3	3	3	1	1	1	Yes / Ja	Omega 3, Magnesium, Vitamin B6 / Vitamin B6, Vitamin B12 / Vitamin B12, Iron / Eisen		2	2	2				1	a	3
2	I agree / Ich stimme zu	31	1	Austria	1	Inpatient care / Stationäre Behandlung		2	7	8	3	No, never / Nein, niemals	10	3	2		Yes / Ja	Yes / Ja	7	10	10	10	Yes / Ja	Training during studies / Ausbildungen und Fortbildungen während der Ausbildung, Master studies / Master-Studium, Congresses and events / Kongresse und Veranstaltungen, Scientific Journals / Wissenschaftliche Zeitschriften	7	5	7	2	3	2	2		Yes / Ja	Omega 3		1	2	2				1	c, d	5
2	I agree / Ich stimme zu	31	2	Brazil	1	Outpatient care / Ambulante Behandlung, In training / In Ausbildung	klinische und Gesundheitspsychologin, Kinderbeistand, gerichtliche Sachverständige	2	25 Jahre	8	4	No, never / Nein, niemals	5	10	3		No / Nein		2	5	3	8	Yes / Ja	Congresses and events / Kongresse und Veranstaltungen, Scientific Journals / Wissenschaftliche Zeitschriften	9	1	2	8	3	1	3	1	No / Nein			1	2	2				2	b, d	5
2	I agree / Ich stimme zu	31	1	Croatia	1	Inpatient care / Stationäre Behandlung, In training / In Ausbildung		8	zwei Jahre		3	Eating disorders / Esstörungen	8	9	3		No / Nein	No / Nein	8	8	7	8	Yes / Ja	Interdisciplinary meetings / Interdisziplinäre Sitzungen, Congresses and events / Kongresse und Veranstaltungen	5	2	3	6	3	3	3	3	No / Nein			1	2	1	Vegan diet / Vegane Ernährung		g	1	d	5
2	I agree / Ich stimme zu	31	2	Estonia	1	Inpatient care / Stationäre Behandlung, Outpatient care / Ambulante Behandlung		8	10	8	3	No, never / Nein, niemals	10	8	3		No / Nein	No / Nein	8	8	9	3	Yes / Ja	Congresses and events / Kongresse und Veranstaltungen, Scientific Journals / Wissenschaftliche Zeitschriften	6	3	8	9	3	4	2	1	Yes / Ja	Vitamin D		1	1	1	Mediterranean diet / Mediterrane Diät, Low carb diet / Diät mit wenigen Kohlenhydraten "low carb"		d, i, b	1	d	5
2	I agree / Ich stimme zu	31	2	India	3	Outpatient care / Ambulante Behandlung		1	7 Jahre	8	3	Eating disorders / Esstörungen	10	10	3		No / Nein	No / Nein	5	10	10	9	Yes / Ja	Interdisciplinary meetings / Interdisziplinäre Sitzungen, Training during studies / Ausbildungen und Fortbildungen während der Ausbildung, Congresses and events / Kongresse und Veranstaltungen, Scientific Journals / Wissenschaftliche Zeitschriften	5	2	4	7	3	3	2	2	No / Nein			1	2	2			g, a, b, c	2	d
2	I agree / Ich stimme zu	31	1	Iran	1	Inpatient care / Stationäre Behandlung, Outpatient care / Ambulante Behandlung, Psychotherapy outpatient care / Ambulante psychotherapeutische Behandlung		1	8 Jahre		3	Affective disorders / Affektive Störungen, Psychotic disorders / Psychotische Erkrankungen, Eating disorders / Esstörungen	6	7	3		No / Nein	No / Nein	4	7	7	5	Yes / Ja	Training during studies / Ausbildungen und Fortbildungen während der Ausbildung, Congresses and events / Kongresse und Veranstaltungen, Scientific Journals / Wissenschaftliche Zeitschriften	7	5	8	6	3	3	2	3	No / Nein			2	2	2				2	d
2	I agree / Ich stimme zu	31	2	Ireland	1	Inpatient care / Stationäre Behandlung, Outpatient care / Ambulante Behandlung, Day care hospital / Tagesklinik, In training / In Ausbildung		1	1	1	5	No, never / Nein, niemals	8	1	3	4	No / Nein		2	8	7	8	Yes / Ja	Training during studies / Ausbildungen und Fortbildungen während der Ausbildung, PhD project-thesis / PhD Projekt-Dissertation, Congresses and events / Kongresse und Veranstaltungen	4	4	2	2	3	1	1	1	No / Nein			1	2	2				1		5
2	I agree / Ich stimme zu	31	1	Ireland	1	Inpatient care / Stationäre Behandlung, Outpatient care / Ambulante Behandlung		5	35 Jahre		4	No, never / Nein, niemals	8	8			No / Nein	No / Nein	7	9	9	8	Yes / Ja	Interdisciplinary meetings / Interdisziplinäre Sitzungen, Training during studies / Ausbildungen und Fortbildungen während der Ausbildung, Congresses and events / Kongresse und Veranstaltungen	3	3	4	8	2	1	1	1	No / Nein			2	2	2				2	b, c, d	2
2	I agree / Ich stimme zu	31	1	Ireland	6	University and education / Universität und Lehre		2		8	3	Anxiety disorders / Angsterkrankungen, Obsessive compulsive disorder / Zwangsstörung, Eating disorders / Esstörungen	8	5	3		No / Nein	No / Nein	2	7	8	10	Yes / Ja	Interdisciplinary meetings / Interdisziplinäre Sitzungen, Training during studies / Ausbildungen und Fortbildungen während der Ausbildung, Congresses and events / Kongresse und Veranstaltungen, Scientific Journals / Wissenschaftliche Zeitschriften	5	4	4	4	3	2	1	1	No / Nein			1	2	2				1	d	4
2	I agree / Ich stimme zu	31	1	Italy	1	University and education / Universität und Lehre		6	7	8	3	Affective disorders / Affektive Störungen, Anxiety disorders / Angsterkrankungen, Eating disorders / Esstörungen	5	9	3		No / Nein		3	5	8	4	Yes / Ja	Interdisciplinary meetings / Interdisziplinäre Sitzungen, Training during studies / Ausbildungen und Fortbildungen während der Ausbildung, Scientific Journals / Wissenschaftliche Zeitschriften, Journal club / Journal Club	4	2	5	9	3	4	2	3	No / Nein			2	2	1	Diet according to national dietary guidelines / Ernährungsform nach nationalen Empfehlungen		d, i, g, a, b, c	2	b, d	4
2	I agree / Ich stimme zu	31	2	Mexico	2	Outpatient care / Ambulante Behandlung, Private practice / Eigene Praxis bzw Ordination, In training / In Ausbildung	Musiktherapie	8	5		9	No, never / Nein, niemals	8	6			No / Nein		3	10	10	7	Yes / Ja	Interdisciplinary meetings / Interdisziplinäre Sitzungen, Training during studies / Ausbildungen und Fortbildungen während der Ausbildung, Congresses and events / Kongresse und Veranstaltungen, Scientific Journals / Wissenschaftliche Zeitschriften	3	1	3	6	3	1	1	1	No / Nein			1	2	2			d, f, g, h, b, c	1	b, d, e	5
2	I agree / Ich stimme zu	31	1	Mexico	2	In training / In Ausbildung		1	6	6	6	Eating disorders / Esstörungen	6	6		4	No / Nein	No / Nein	3	6	8	8	Yes / Ja	Congresses and events / Kongresse und Veranstaltungen	6	3	4	3	2	2	4	2	Yes / Ja	Vitamin D, Vitamin B6 / Vitamin B6, Vitamin B12 / Vitamin B12, Iron / Eisen		2	1	1	Mediterranean diet / Mediterrane Diät		c	2	b, d	4
2	I agree / Ich stimme zu	31	2	Nepal	1	Inpatient care / Stationäre Behandlung, Outpatient care / Ambulante Behandlung, Private practice / Eigene Praxis bzw Ordination, In training / In Ausbildung		4	3,5 Jahre	8	3	Others / Andere	8	4	2	4	Yes / Ja	No / Nein	5	7	6	5	Yes / Ja	Training during studies / Ausbildungen und Fortbildungen während der Ausbildung, Congresses and events / Kongresse und Veranstaltungen, Scientific Journals / Wissenschaftliche Zeitschriften	4	2	2	4	3	2	2		No / Nein			1	2	2				2	d	5
2	I agree / Ich stimme zu	31	1	Romania	1	Inpatient care		2	15	8	3	Affective disorders / Affektive Störungen, Anxiety disorders / Angsterkrankungen, Eating disorders / Esstörungen	8	7	2		No / Nein		4	10	10	10	Yes / Ja	Interdisciplinary meetings / Interdisziplinäre Sitzungen, Training during studies / Ausbildungen und Fortbildungen während der Ausbildung, Congresses and events / Kongresse und Veranstaltungen, Scientific Journals / Wissenschaftliche Zeitschriften, Journal club / Journal Club	6	5	5	7	3	3	3	3	Yes / Ja	Vitamin D, Omega 3, Vitamin A, Selenium / Selen, Zinc / Zink, Magnesium, Vitamin B6 / Vitamin B6, Vitamin B12 / Vitamin B12, Iron / Eisen		1	1	1	Mediterranean diet / Mediterrane Diät, Low carb diet / Diät mit wenigen Kohlenhydraten "low carb"		d, i, g, b, c	2	b, d	3
2	I agree / Ich stimme zu	31	1	Romania	1	Inpatient care; Outpatient care		2	10	8	3	Others / Andere	8	7	2		Yes / Ja	Yes / Ja	5	10	9	7	Yes / Ja	Congresses and events / Kongresse und Veranstaltungen	5	3	3	7	3	3	3	2	Yes / Ja	Vitamin D, Omega 3		1	2	1	Other / Andere		l	2	b, d	2
2	I agree / Ich stimme zu	31	2	Russia	2	Day care hospital / Tagesklinik		2	20 Jahre	8	3	No, never / Nein, niemals	5	6	3	4	No / Nein	No / Nein	2	10	10	10	Yes / Ja	Interdisciplinary meetings / Interdisziplinäre Sitzungen, Congresses and events / Kongresse und Veranstaltungen, Scientific Journals / Wissenschaftliche Zeitschriften	3	3	8	4	3	2	1	1	No / Nein			1	2	2				2	b, d, e	5
2	I agree / Ich stimme zu	31	1	Ukraine	1	Inpatient care / Stationäre Behandlung, Private practice / Eigene Praxis bzw Ordination	1120	6	5 Jahre	8	6	Eating disorders / Esstörungen	4	7		4	No / Nein	No / Nein	2	4	4	4	Yes / Ja	Interdisciplinary meetings / Interdisziplinäre Sitzungen, Congresses and events / Kongresse und Veranstaltungen, Journal club / Journal Club	4	3	7	4	3	3	4	4	Yes / Ja	Vitamin D, Zinc / Zink, Magnesium, Vitamin B12 / Vitamin B12, Folic acid / Folsäure, Iron / Eisen		1	1	1	Diet according to national dietary guidelines / Ernährungsform nach nationalen Empfehlungen		g, b, c	1	b, d	3
6	I agree / Ich stimme zu	31	1	Albania	1	Inpatient care / Stationäre Behandlung, Outpatient care / Ambulante Behandlung		1	3	8	3	Others / Andere	5	8	4		Yes / Ja	No / Nein	2	5	5	8	Yes / Ja	Interdisciplinary meetings / Interdisziplinäre Sitzungen, Training during studies / Ausbildungen und Fortbildungen während der Ausbildung, Scientific Journals / Wissenschaftliche Zeitschriften	5	3	5	4	3	2	3		No / Nein			2	2	2				1	b, d
6	I agree / Ich stimme zu	31	2	Austria	1	Inpatient care / Stationäre Behandlung		1	18	8	6	Affective disorders / Affektive Störungen, Eating disorders / Esstörungen	3	3	4		No / Nein		2	4	4	5	Yes / Ja	Congresses and events / Kongresse und Veranstaltungen	3	2	3	4	3	2	3		No / Nein			2	2	2			b, c	2	b, c, d	5
6	I agree / Ich stimme zu	31	1	China	1	University and education / Universität und Lehre		8	4	8	3	No, never / Nein, niemals	7	5	4		Yes / Ja	No / Nein	4	8	8	6	Yes / Ja	Training during studies / Ausbildungen und Fortbildungen während der Ausbildung, Master studies / Master-Studium, Congresses and events / Kongresse und Veranstaltungen, Scientific Journals / Wissenschaftliche Zeitschriften	7	5	7	5	3	3	3		No / Nein			1	2	2				1	b, d
6	I agree / Ich stimme zu	31	1	Croatia	1	In training / In Ausbildung		7	15	8	3	No, never / Nein, niemals	8	6	4		No / Nein	No / Nein	3	10	9	7	Yes / Ja	Congresses and events / Kongresse und Veranstaltungen, Scientific Journals / Wissenschaftliche Zeitschriften	3	3	2	3	3	1	3	1	Yes / Ja	Vitamin D, Vitamin B6 / Vitamin B6, Vitamin B12 / Vitamin B12, Iron / Eisen		1	2	2			d, i, b	2	a	3
6	I agree / Ich stimme zu	31	1	Croatia	1	Inpatient care / Stationäre Behandlung		1	40		6	Affective disorders / Affektive Störungen, Eating disorders / Esstörungen	5	9		3	No / Nein		7	9	8	3	Yes / Ja	Scientific Journals / Wissenschaftliche Zeitschriften	8	3	4	8	3	5	3	5	Yes / Ja	Vitamin D, Selenium / Selen, Zinc / Zink, Magnesium, Vitamin B6 / Vitamin B6, Vitamin B12 / Vitamin B12, Folic acid / Folsäure, Iron / Eisen		1	1	2			d, g, k, a, b, c	2	b, d	4
6	I agree / Ich stimme zu	31	3	Egypt	2	Outpatient care / Ambulante Behandlung, Psychotherapy outpatient care / Ambulante psychotherapeutische Behandlung, Private practice / Eigene Praxis bzw Ordination, University and education / Universität und Lehre		1	18	8	3	Anxiety disorders / Angsterkrankungen, Obsessive compulsive disorder / Zwangsstörung, Eating disorders / Esstörungen	8	10	3		Yes / Ja	No / Nein	6	8	8	8	Yes / Ja	Congresses and events / Kongresse und Veranstaltungen	6	3	5	9	2	4	4	3	No / Nein			2	2	2			b, c	2	b, d	4
6	I agree / Ich stimme zu	31	1	Iran	1	Inpatient care / Stationäre Behandlung, Outpatient care / Ambulante Behandlung		6	30		9	Affective disorders / Affektive Störungen, Anxiety disorders / Angsterkrankungen, Eating disorders / Esstörungen	7	7		4	No / Nein		6	9	9	8	Yes / Ja	Interdisciplinary meetings / Interdisziplinäre Sitzungen	4	4	2	7	3	4	4	4	Yes / Ja	Vitamin D, Omega 3, Zinc / Zink, Folic acid / Folsäure		1	1	1	Diet according to national dietary guidelines / Ernährungsform nach nationalen Empfehlungen, Mediterranean diet / Mediterrane Diät, Vegetarian diet / Vegetarische Ernährung		d, i, f, g, b, c	2	b, c, d	2
6	I agree / Ich stimme zu	31	1	Iran	1	University and education / Universität und Lehre		6	20	8	3	Eating disorders / Esstörungen	7	7	3		No / Nein	No / Nein	3	9	9	8	Yes / Ja	Congresses and events / Kongresse und Veranstaltungen, Scientific Journals / Wissenschaftliche Zeitschriften	6	3	5	5	3	3	3	1	No / Nein			1	2	2				2	b, c, d, e	3
6	I agree / Ich stimme zu	31	1	Iran	1	Psychotherapy outpatient care / Ambulante psychotherapeutische Behandlung		1	34	8	6	Eating disorders / Esstörungen	8	8		4	No / Nein		4	7	5	4	No / Nein		8	8	7	9	1	3	5	4	Yes / Ja	Omega 3		2	2	1	Mediterranean diet / Mediterrane Diät		a, b, c	1	d	3
6	I agree / Ich stimme zu	31	2	Ireland	1	Inpatient care / Stationäre Behandlung		1	4.5	5	6	No, never / Nein, niemals	7	4		4	No / Nein	No / Nein	3	9	10	9	Yes / Ja	Interdisciplinary meetings / Interdisziplinäre Sitzungen, Training during studies / Ausbildungen und Fortbildungen während der Ausbildung, Congresses and events / Kongresse und Veranstaltungen, Scientific Journals / Wissenschaftliche Zeitschriften, Journal club / Journal Club	6	4	7	6	1	1	3	3	Yes / Ja	Vitamin D, Zinc / Zink, Magnesium, Vitamin B6 / Vitamin B6, Vitamin B12 / Vitamin B12, Folic acid / Folsäure, Iron / Eisen		1	2	1	Diet according to national dietary guidelines / Ernährungsform nach nationalen Empfehlungen, Mediterranean diet / Mediterrane Diät		d, i, f, g, a, b, c	2	b, c, d	3
6	I agree / Ich stimme zu	31	1	Italy	2	Outpatient care / Ambulante Behandlung, University and education / Universität und Lehre, In training / In Ausbildung		2	19 Jahre		3	Eating disorders / Esstörungen, Others / Andere	3	2	2		No / Nein		7	9	9	5	Yes / Ja	Congresses and events / Kongresse und Veranstaltungen, Scientific Journals / Wissenschaftliche Zeitschriften	4	1	6	3	3	3	2	2	No / Nein			2	2	2				2	b, d	4
6	I agree / Ich stimme zu	31	1	Netherlands	2	Outpatient care / Ambulante Behandlung		4	17	8	3	Affective disorders / Affektive Störungen, Eating disorders / Esstörungen	5	9	4		No / Nein	No / Nein	2	5	5	5	Yes / Ja	Training during studies / Ausbildungen und Fortbildungen während der Ausbildung	3	2	3	8	3	2	3	2	Yes / Ja	Magnesium, Iron / Eisen		1	1	2				1	b, d	4
6	I agree / Ich stimme zu	31	1	Portugal	1	In training / In Ausbildung	Psychiatry	1	12		6	No, never / Nein, niemals	9	5		4	Yes / Ja	No / Nein	2	9	7	8	Yes / Ja	Training during studies / Ausbildungen und Fortbildungen während der Ausbildung, Congresses and events / Kongresse und Veranstaltungen	6	4	6	3	3	2	3	2	Yes / Ja	Vitamin D, Selenium / Selen		1	2	1	Diet according to national dietary guidelines / Ernährungsform nach nationalen Empfehlungen		a, b, c	1	a, b, d	4
6	I agree / Ich stimme zu	31	1	Slovenia	1	Inpatient care / Stationäre Behandlung		4	5		3	Affective disorders / Affektive Störungen	7	9	4	2	Yes / Ja	No / Nein	5	8	8	5	Yes / Ja	Congresses and events / Kongresse und Veranstaltungen	8	8	7	5	1	3	2	2	No / Nein			2	2	2			d, g, a, b, c		b, d	5
6	I agree / Ich stimme zu	31	2	Sweden	1	Outpatient care / Ambulante Behandlung		9	32a		6	Eating disorders / Esstörungen	8	8		4	No / Nein		3	6	6	8	Yes / Ja	Congresses and events / Kongresse und Veranstaltungen, Scientific Journals / Wissenschaftliche Zeitschriften	6	2	8	6	1	4	3	3	Yes / Ja	Vitamin B12 / Vitamin B12, Folic acid / Folsäure, Iron / Eisen		2	1	1	Mediterranean diet / Mediterrane Diät, Low carb diet / Diät mit wenigen Kohlenhydraten "low carb"		f, g, b	2	d	4
1	I agree / Ich stimme zu	32	1	Austria	6	Private practice / Eigene Praxis bzw Ordination		5	7	1	6	Affective disorders / Affektive Störungen, Eating disorders / Esstörungen	5	7		4	No / Nein	No / Nein	3	7	7		Yes / Ja	Congresses and events / Kongresse und Veranstaltungen	5	3	3	5	3	2	4	3	Yes / Ja	Vitamin D, Magnesium, Vitamin B12 / Vitamin B12, Folic acid / Folsäure, Iron / Eisen		1	2	1	Diet according to national dietary guidelines / Ernährungsform nach nationalen Empfehlungen, Mediterranean diet / Mediterrane Diät			1	b, d	3
1	I agree / Ich stimme zu	32	1	Austria	4	Outpatient care / Ambulante Behandlung		1	5	5	6	Eating disorders / Esstörungen	7	4	2	4	Yes / Ja	No / Nein	6	9	7	7	Yes / Ja	Training during studies / Ausbildungen und Fortbildungen während der Ausbildung	5	3	7	3	1	2	3	2	Yes / Ja	Vitamin D, Omega 3, Vitamin A, Vitamin E, Magnesium, Vitamin B6 / Vitamin B6, Vitamin B12 / Vitamin B12, Folic acid / Folsäure, Iron / Eisen		2	2	1	Mediterranean diet / Mediterrane Diät		g, a, b, c	2	b, d	5
1	I agree / Ich stimme zu	32	1	Austria	1	Day care hospital / Tagesklinik		1	4 1/2	7	6	Eating disorders / Esstörungen, Others / Andere	8	7		4	No / Nein	No / Nein	4	8	7	5	Yes / Ja	Training during studies / Ausbildungen und Fortbildungen während der Ausbildung, Congresses and events / Kongresse und Veranstaltungen	4	2	1	5	1	3	3	4	Yes / Ja	Vitamin D, Vitamin B6 / Vitamin B6, Vitamin B12 / Vitamin B12, Folic acid / Folsäure, Iron / Eisen, Other / Andere	Ressource	1	2	1	Diet according to national dietary guidelines / Ernährungsform nach nationalen Empfehlungen		g, b, c	2	b, d	5
1	I agree / Ich stimme zu	32	1	Austria	2	Outpatient care / Ambulante Behandlung		1	7	8	3	No, never / Nein, niemals	8	2	4		No / Nein		2	9	10	8	Yes / Ja	Training during studies / Ausbildungen und Fortbildungen während der Ausbildung, Congresses and events / Kongresse und Veranstaltungen	7	3	6	2	3	1	1		No / Nein			1	2	2				1	b, d	5
1	I agree / Ich stimme zu	32	1	Austria	2	Outpatient care / Ambulante Behandlung, Private practice / Eigene Praxis bzw Ordination		3	3	8	5	No, never / Nein, niemals	9	4	4		Yes / Ja	No / Nein	2	8	7	4	Yes / Ja	Training during studies / Ausbildungen und Fortbildungen während der Ausbildung, Congresses and events / Kongresse und Veranstaltungen, Scientific Journals / Wissenschaftliche Zeitschriften	5	2	9	3	3	2	3	1	No / Nein	Other / Andere	Aufsuchen der Diätassistentin	1	2	1	Diet according to national dietary guidelines / Ernährungsform nach nationalen Empfehlungen		c	2	b, c, d	5
1	I agree / Ich stimme zu	32	1	Austria	3	Private practice / Eigene Praxis bzw Ordination		10			9	No, never / Nein, niemals	5	3	4		No / Nein	No / Nein	2	3	2	2	Yes / Ja	Congresses and events / Kongresse und Veranstaltungen	6	2	10	3	3	3	1	1	No / Nein			1	2	2				2	b, d	4
1	I agree / Ich stimme zu	32	1	Austria	4	Psychotherapy outpatient care / Ambulante psychotherapeutische Behandlung		4	13	8	7	Affective disorders / Affektive Störungen	10	10	4		No / Nein		5	8	8	7		Congresses and events / Kongresse und Veranstaltungen	8	4	7	9	3	3	2		Yes / Ja	Vitamin D, Magnesium, Vitamin B6 / Vitamin B6, Vitamin B12 / Vitamin B12, Folic acid / Folsäure		1	1	2			d, f	1	b, d	4
1	I agree / Ich stimme zu	32	1	Austria	1	Inpatient care / Stationäre Behandlung	Neurologie	5	30		6	Affective disorders / Affektive Störungen, Psychotic disorders / Psychotische Erkrankungen, Eating disorders / Esstörungen	8	8		4	No / Nein		2	8	6	7	Yes / Ja	Interdisciplinary meetings / Interdisziplinäre Sitzungen, Congresses and events / Kongresse und Veranstaltungen, Scientific Journals / Wissenschaftliche Zeitschriften	5	2	5	6	3	3	3	4	No / Nein			1	2	1	Diet according to national dietary guidelines / Ernährungsform nach nationalen Empfehlungen		g, b, c	1	b, d	4
1	I agree / Ich stimme zu	32	1	Austria	6	University and education / Universität und Lehre		1	5	3	6	Eating disorders / Esstörungen	5	5	1		No / Nein	No / Nein	6	10	8	7	Yes / Ja	Interdisciplinary meetings / Interdisziplinäre Sitzungen, Training during studies / Ausbildungen und Fortbildungen während der Ausbildung, Congresses and events / Kongresse und Veranstaltungen, Scientific Journals / Wissenschaftliche Zeitschriften	5	5	5	4	3	2	1		No / Nein			1	2	2			g	2	b, d	5
1	I agree / Ich stimme zu	32	1	Austria	1	Day care hospital / Tagesklinik		1	7	8	3	Anxiety disorders / Angsterkrankungen, Eating disorders / Esstörungen, Others / Andere	3	6	4		No / Nein	No / Nein	5	5	4	6	No / Nein	Interdisciplinary meetings / Interdisziplinäre Sitzungen, Training during studies / Ausbildungen und Fortbildungen während der Ausbildung, Congresses and events / Kongresse und Veranstaltungen, Scientific Journals / Wissenschaftliche Zeitschriften	3	2	5	6	2	3	2	2	Yes / Ja	Other / Andere	Vitamin B1	1	2	2				1	b, d	5
1	I agree / Ich stimme zu	32	2	Austria	2			8	2 years	2	3	Affective disorders / Affektive Störungen	7	2	4		No / Nein	No / Nein	2	10	10	10	Yes / Ja	Interdisciplinary meetings / Interdisziplinäre Sitzungen, Training during studies / Ausbildungen und Fortbildungen während der Ausbildung, Congresses and events / Kongresse und Veranstaltungen	4	2	7	2	3	2	3	1	No / Nein			1	1	1	Other / Andere	viel mehr Gemüse und Obst	d, h	1	b, d	5
1	I agree / Ich stimme zu	32	1	Austria	3	Private practice / Eigene Praxis bzw Ordination		1		2	6	No, never / Nein, niemals	5	3		3	Yes / Ja	No / Nein	1	5	7	5	Yes / Ja	Training during studies / Ausbildungen und Fortbildungen während der Ausbildung, Congresses and events / Kongresse und Veranstaltungen, Scientific Journals / Wissenschaftliche Zeitschriften	6	2	5	2	1	1	4	2	Yes / Ja	Magnesium, Iron / Eisen		1	1	1	Mediterranean diet / Mediterrane Diät		g, b, c	1	b, d	4
1	I agree / Ich stimme zu	32	1	Austria	2	Outpatient care / Ambulante Behandlung		9	6	8	6	Eating disorders / Esstörungen	7	9	4	4	Yes / Ja	No / Nein	3	8	8	6	Yes / Ja	Congresses and events / Kongresse und Veranstaltungen, Scientific Journals / Wissenschaftliche Zeitschriften	3	3	5	3	3	3	2	3	Yes / Ja	Vitamin D, Omega 3, Magnesium, Vitamin B6 / Vitamin B6, Vitamin B12 / Vitamin B12, Folic acid / Folsäure		1	1	1	Mediterranean diet / Mediterrane Diät		d, e, f, g, a, b	1	b, d	5
1	I agree / Ich stimme zu	32	1	Austria	1	Inpatient care / Stationäre Behandlung		2	1	2	6	Affective disorders / Affektive Störungen	8	4	4		No / Nein		7	9	7	8	Yes / Ja	Training during studies / Ausbildungen und Fortbildungen während der Ausbildung, Congresses and events / Kongresse und Veranstaltungen	7	4	5	3	3	2	2	2	Yes / Ja	Omega 3		1	2	2				1	a, d	5
1	I agree / Ich stimme zu	32	1	Austria	4	Inpatient care / Stationäre Behandlung		7	6		3	Affective disorders / Affektive Störungen, Obsessive compulsive disorder / Zwangsstörung, Eating disorders / Esstörungen	7	7	3		No / Nein	No / Nein	4	6	7	5	Yes / Ja	Congresses and events / Kongresse und Veranstaltungen	5	3	5	6	3	3	3	3	Yes / Ja	Vitamin D, Omega 3, Magnesium, Vitamin B12 / Vitamin B12		1	1	1	Diet according to national dietary guidelines / Ernährungsform nach nationalen Empfehlungen, Vegetarian diet / Vegetarische Ernährung		g, j, c	1	b, c, d	4
1	I agree / Ich stimme zu	32	2	Iran	2	Private practice / Eigene Praxis bzw Ordination, University and education / Universität und Lehre		1	39		9	No, never / Nein, niemals	6	2	4		No / Nein	No / Nein	2	9	5	2	No / Nein		2	5	5	2	3	1	5	1	No / Nein			1	2	2				2	d	4
1	I agree / Ich stimme zu	32	2	Israel	5	Outpatient care / Ambulante Behandlung		1	24	8	3	Affective disorders / Affektive Störungen	6	6	4		Yes / Ja	No / Nein	5	6	6	5	Yes / Ja	Congresses and events / Kongresse und Veranstaltungen	4	3	5	3	3	3	4		Yes / Ja	Vitamin D		1		2				2	d, e
1	I agree / Ich stimme zu	32	1	Serbia	3	Psychotherapy outpatient care / Ambulante psychotherapeutische Behandlung, Private practice / Eigene Praxis bzw Ordination, In training / In Ausbildung		1	15 Jahre	8	6	Eating disorders / Esstörungen	10	8	4	4	No / Nein	No / Nein	5	10	10	10	Yes / Ja	Interdisciplinary meetings / Interdisziplinäre Sitzungen, Training during studies / Ausbildungen und Fortbildungen während der Ausbildung, Congresses and events / Kongresse und Veranstaltungen, Scientific Journals / Wissenschaftliche Zeitschriften	3	1	5	5	1	2	2	2	Yes / Ja	Vitamin D, Magnesium, Vitamin B6 / Vitamin B6, Vitamin B12 / Vitamin B12, Folic acid / Folsäure, Iron / Eisen		1	1	2			d	2	d	3
2	I agree / Ich stimme zu	32	1	Algeria	2	Outpatient care / Ambulante Behandlung		8	1	1	6	Others / Andere	8	8	4	4	Yes / Ja	No / Nein	5	6	6	6	Yes / Ja	Interdisciplinary meetings / Interdisziplinäre Sitzungen	6	3	3	2	2	1	2	1	Yes / Ja	Vitamin D		1	2	2				2	d	4
2	I agree / Ich stimme zu	32	1	Austria	1	Inpatient care / Stationäre Behandlung, Outpatient care / Ambulante Behandlung		1	6 Jahre	6	6	No, never / Nein, niemals	7	7		4	No / Nein		2	10	10	10	Yes / Ja	Interdisciplinary meetings / Interdisziplinäre Sitzungen, Congresses and events / Kongresse und Veranstaltungen, Scientific Journals / Wissenschaftliche Zeitschriften	4	2	6	1	3	1	4	4	Yes / Ja	Vitamin D, Vitamin B6 / Vitamin B6, Vitamin B12 / Vitamin B12, Folic acid / Folsäure, Iron / Eisen		1	2	2				1	b, d	5
2	I agree / Ich stimme zu	32	1	Croatia	1	Inpatient care / Stationäre Behandlung	Neurologie	1	12	8	6	Affective disorders / Affektive Störungen, Eating disorders / Esstörungen	4	2		4	No / Nein	No / Nein	1	3	6	3	Yes / Ja	Training during studies / Ausbildungen und Fortbildungen während der Ausbildung, Congresses and events / Kongresse und Veranstaltungen	4	2	5	7	1	2	2	3	No / Nein			1	2	1	Mediterranean diet / Mediterrane Diät, Low carb diet / Diät mit wenigen Kohlenhydraten "low carb"		f, g, a, b, c	1	c, d	5
2	I agree / Ich stimme zu	32	1	Croatia	1	Inpatient care / Stationäre Behandlung, Outpatient care / Ambulante Behandlung		8	2	8	5	No, never / Nein, niemals	6	3	4		No / Nein	No / Nein	2	6	6	1	Yes / Ja	Training during studies / Ausbildungen und Fortbildungen während der Ausbildung, PhD project-thesis / PhD Projekt-Dissertation	7	5	6	2	3	1	1	1	No / Nein			1	2	2				2	a, d	5
2	I agree / Ich stimme zu	32	2	Croatia	1	In training / In Ausbildung		8	6 Jahre	8	4	No, never / Nein, niemals	4	2	4		No / Nein		2	6	5	5	Yes / Ja	Training during studies / Ausbildungen und Fortbildungen während der Ausbildung, Master studies / Master-Studium, PhD project-thesis / PhD Projekt-Dissertation	8	6	7	5	3	1	2		Yes / Ja	Vitamin D, Omega 3, Vitamin E, Selenium / Selen, Magnesium, Iron / Eisen		1	2	2				1	d
2	I agree / Ich stimme zu	32	1	Indonesia	1	Inpatient care / Stationäre Behandlung, Outpatient care / Ambulante Behandlung, University and education / Universität und Lehre		1	2 Jahre	2	6	No, never / Nein, niemals	5	5	4	4	No / Nein	No / Nein	1	5	3	4	Yes / Ja	Training during studies / Ausbildungen und Fortbildungen während der Ausbildung	5	3	5		1	3	3	3	Yes / Ja	Vitamin D, Magnesium, Folic acid / Folsäure, Iron / Eisen			1	2			a, b, c	1	b, d	3
2	I agree / Ich stimme zu	32	1	Ireland	1	Inpatient care / Stationäre Behandlung, Outpatient care / Ambulante Behandlung	Psychiatry	6	13		6	Affective disorders / Affektive Störungen	9	3		4	Yes / Ja	Yes / Ja	4	10	10	10	Yes / Ja	Interdisciplinary meetings / Interdisziplinäre Sitzungen, Congresses and events / Kongresse und Veranstaltungen	5	4	3	4	2	3	3	2	Yes / Ja	Vitamin B6 / Vitamin B6, Vitamin B12 / Vitamin B12, Folic acid / Folsäure, Iron / Eisen, Other / Andere	probiotics	1	1	1	Mediterranean diet / Mediterrane Diät		d	1	b, d	4
2	I agree / Ich stimme zu	32	1	Serbia	1	Inpatient care / Stationäre Behandlung, Outpatient care / Ambulante Behandlung, Day care hospital / Tagesklinik, Private practice / Eigene Praxis bzw Ordination, University and education / Universität und Lehre		10	39		6	Others / Andere	10	7	4		No / Nein	No / Nein	5	10	10	10	Yes / Ja	Interdisciplinary meetings / Interdisziplinäre Sitzungen, Congresses and events / Kongresse und Veranstaltungen, Scientific Journals / Wissenschaftliche Zeitschriften, Journal club / Journal Club	5	5	4	7	3	3	3	3	No / Nein			1	2	2			d, i, g, a	1	e
2	I agree / Ich stimme zu	32	1	Slovenia	1	Outpatient care / Ambulante Behandlung, Psychotherapy outpatient care / Ambulante psychotherapeutische Behandlung, In training / In Ausbildung		8	4	8	3	No, never / Nein, niemals	5	7	1		Yes / Ja	Yes / Ja	2	8	8	9	Yes / Ja	Training during studies / Ausbildungen und Fortbildungen während der Ausbildung, Congresses and events / Kongresse und Veranstaltungen	7	5	3	5	3	2	4	2	No / Nein			1	1	2				2	b, d	5
2	I agree / Ich stimme zu	32	1	Spain	2	Outpatient care / Ambulante Behandlung, Psychotherapy outpatient care / Ambulante psychotherapeutische Behandlung	Gynäkologie / Geburtshilfe	1	4	4	5	Affective disorders / Affektive Störungen, Eating disorders / Esstörungen	8	7		3	No / Nein		9	9	9	9	Yes / Ja	Training during studies / Ausbildungen und Fortbildungen während der Ausbildung, Congresses and events / Kongresse und Veranstaltungen, Scientific Journals / Wissenschaftliche Zeitschriften	5	3	7	5	2	2	3	2	No / Nein			1	1	2			d, g, a, b, c	2	b, d	4
2	I agree / Ich stimme zu	32	1	Spain	2	Outpatient care / Ambulante Behandlung		4	26	8	3	No, never / Nein, niemals	4	10	4		No / Nein	Yes / Ja	3	7	8	7	Yes / Ja	Congresses and events / Kongresse und Veranstaltungen	3	1	3	4	3	2	3	3	Yes / Ja	Magnesium, Vitamin B6 / Vitamin B6, Vitamin B12 / Vitamin B12		1	1	1	Low carb diet / Diät mit wenigen Kohlenhydraten "low carb"		g, b, c		b, d	4
2	I agree / Ich stimme zu	32	1	UK	6	University and education / Universität und Lehre		1	6 Jahre	8	6	Affective disorders / Affektive Störungen	7	4		4	Yes / Ja	Yes / Ja	4	7	7	8	Yes / Ja	Congresses and events / Kongresse und Veranstaltungen, Scientific Journals / Wissenschaftliche Zeitschriften	4	2	3	3	3	2	3	4	No / Nein			1	2	2			g, a, b, c	1	b, d	4
2	I agree / Ich stimme zu	32	1	Ukraine	2	Inpatient care / Stationäre Behandlung		8	25		6	Affective disorders / Affektive Störungen, Eating disorders / Esstörungen	8	6		3	No / Nein	Yes / Ja	3	8	8	8	Yes / Ja	Training during studies / Ausbildungen und Fortbildungen während der Ausbildung	4	2	6	6	1	3	4	2	Yes / Ja	Omega 3, Selenium / Selen, Vitamin B6 / Vitamin B6, Vitamin B12 / Vitamin B12, Folic acid / Folsäure, Iron / Eisen		2	2	1	Mediterranean diet / Mediterrane Diät		d, i, h	1	d	4
3	I agree / Ich stimme zu	32	1	Australia	5	Outpatient care / Ambulante Behandlung	Niurolotschi	4	4	5	3	No, never / Nein, niemals	2	1		4	No / Nein		1	4	4	2	Yes / Ja	Scientific Journals / Wissenschaftliche Zeitschriften	4	2	7	6	1	2	3	5	Yes / Ja	Vitamin D, Vitamin B6 / Vitamin B6, Vitamin B12 / Vitamin B12, Folic acid / Folsäure, Iron / Eisen, N-acetylcysteine / N-Acetylcystein		1	2	1	Ketogenic diet / Ketogene Diät		l	2	b, c	4
3	I agree / Ich stimme zu	32	1	Austria	1	Inpatient care / Stationäre Behandlung		7	15	8	4	Eating disorders / Esstörungen	10	9	4		No / Nein	No / Nein	2	10	10	10	Yes / Ja	Training during studies / Ausbildungen und Fortbildungen während der Ausbildung, Congresses and events / Kongresse und Veranstaltungen	5	2	7	9	3	3	2	1	Yes / Ja	Vitamin D, Iron / Eisen	Heidelberger 7 Kräuter	1	2	1	Diet according to national dietary guidelines / Ernährungsform nach nationalen Empfehlungen		d, e, g	1	b, d, e	5
3	I agree / Ich stimme zu	32	1	Iran	6	Inpatient care / Stationäre Behandlung, Psychotherapy outpatient care / Ambulante psychotherapeutische Behandlung, Private practice / Eigene Praxis bzw Ordination		1	3	3	6	Others / Andere			4	4	No / Nein		2	8	8	8	Yes / Ja	Training during studies / Ausbildungen und Fortbildungen während der Ausbildung	2	2	2	4	2	1	3	2	Yes / Ja	Vitamin D, Omega 3, Magnesium		1	1	1	Mediterranean diet / Mediterrane Diät		d, f, g, h, a, b, c	1	b, d	4
3	I agree / Ich stimme zu	32	1	Serbia	3	Private practice / Eigene Praxis bzw Ordination		2	44	8	3	No, never / Nein, niemals	3	1	4		Yes / Ja	No / Nein	3	8		1	No / Nein		4	3	5	2	3	1	2	3	No / Nein			2	2	2				2	a	4
6	I agree / Ich stimme zu	32	2	Croatia	1	Inpatient care / Stationäre Behandlung		7	0		6	Affective disorders / Affektive Störungen, Anxiety disorders / Angsterkrankungen, Eating disorders / Esstörungen	9	5			No / Nein		2	10	10	8	Yes / Ja	Congresses and events / Kongresse und Veranstaltungen, Scientific Journals / Wissenschaftliche Zeitschriften	6	2	4	3	2	3	3	1	Yes / Ja	Vitamin D, Omega 3, Selenium / Selen, Zinc / Zink, Vitamin B12 / Vitamin B12, Folic acid / Folsäure, Iron / Eisen		1	1	1	Mediterranean diet / Mediterrane Diät, Low carb diet / Diät mit wenigen Kohlenhydraten "low carb", Glyx diet / Glyx Diät		d, i, f, h, a, b, c	1	b, d	3
6	I agree / Ich stimme zu	32	1	Croatia	1	Inpatient care / Stationäre Behandlung		1	10	8	6	Affective disorders / Affektive Störungen, Anxiety disorders / Angsterkrankungen, Psychotic disorders / Psychotische Erkrankungen, Obsessive compulsive disorder / Zwangsstörung, Eating disorders / Esstörungen	6	8	3		Yes / Ja	Yes / Ja	8	10	8	8	Yes / Ja	Training during studies / Ausbildungen und Fortbildungen während der Ausbildung, Congresses and events / Kongresse und Veranstaltungen, Scientific Journals / Wissenschaftliche Zeitschriften	8	6	6	9	1	3	4	4	Yes / Ja	Vitamin D, Selenium / Selen, Zinc / Zink, Vitamin B6 / Vitamin B6, Vitamin B12 / Vitamin B12, Folic acid / Folsäure	Infos zur Vorsicht/zeitlichem Abstand bei gleichzeitiger Einnahme mit Psychopharmaka	1	1	1	Diet according to national dietary guidelines / Ernährungsform nach nationalen Empfehlungen		d, g, a, b, c	2	b, c, d	3
6	I agree / Ich stimme zu	32	2	Iran	1	Inpatient care / Stationäre Behandlung		1	20 Jahre	8	9	No, never / Nein, niemals	8	1	4		No / Nein		1	7	9	8	Yes / Ja	Interdisciplinary meetings / Interdisziplinäre Sitzungen, Training during studies / Ausbildungen und Fortbildungen während der Ausbildung	3	2	4	2	3	1	1	1	No / Nein			1	2	2				2	d	5
6	I agree / Ich stimme zu	32	2	Iran	1	Inpatient care / Stationäre Behandlung, Outpatient care / Ambulante Behandlung, University and education / Universität und Lehre, In training / In Ausbildung		1	1,5 years	2	6	Affective disorders / Affektive Störungen, Anxiety disorders / Angsterkrankungen	7	3		4	No / Nein	No / Nein	2	9	8	7	Yes / Ja	Training during studies / Ausbildungen und Fortbildungen während der Ausbildung, Congresses and events / Kongresse und Veranstaltungen	4	2	4	3	1	3	2	4	Yes / Ja	Vitamin D, Omega 3, Magnesium, Folic acid / Folsäure, Iron / Eisen		1	2	2			h	1	d	4
6	I agree / Ich stimme zu	32	1	Ireland	2	Outpatient care / Ambulante Behandlung		1	7	8	3	Affective disorders / Affektive Störungen, Eating disorders / Esstörungen, Others / Andere	8	7	3		No / Nein	No / Nein	5	10	10	10	Yes / Ja	Training during studies / Ausbildungen und Fortbildungen während der Ausbildung, Master studies / Master-Studium, PhD project-thesis / PhD Projekt-Dissertation, Congresses and events / Kongresse und Veranstaltungen, Scientific Journals / Wissenschaftliche Zeitschriften	7	2	6	8	3	2	1	3	Yes / Ja	Vitamin D, Omega 3, Magnesium, Vitamin B6 / Vitamin B6, Vitamin B12 / Vitamin B12		1	1	1	Diet according to national dietary guidelines / Ernährungsform nach nationalen Empfehlungen, Mediterranean diet / Mediterrane Diät		d, f, a, l	2	b, d, e	4
6	I agree / Ich stimme zu	32	1	Ireland	1	In training / In Ausbildung	8042	1	25		9	Affective disorders / Affektive Störungen, Anxiety disorders / Angsterkrankungen, Others / Andere	9	9	4		No / Nein		4	9	9	8	Yes / Ja	Interdisciplinary meetings / Interdisziplinäre Sitzungen, Congresses and events / Kongresse und Veranstaltungen	6	2	5	9	3	3	3	2	Yes / Ja	Vitamin D, Omega 3, Magnesium		1	1	1	Diet according to national dietary guidelines / Ernährungsform nach nationalen Empfehlungen, Mediterranean diet / Mediterrane Diät, Other / Andere	5 Elemente nach TCM	d, i, b, c	2	b, d	3
6	I agree / Ich stimme zu	32	2	Macedonia	1	Inpatient care / Stationäre Behandlung, In training / In Ausbildung		1	10a		6	Eating disorders / Esstörungen, Others / Andere	8	8	4	4	No / Nein	No / Nein	2	8	8	8	Yes / Ja	Congresses and events / Kongresse und Veranstaltungen, Scientific Journals / Wissenschaftliche Zeitschriften, Journal club / Journal Club	4	3	6	10	1	3	3	3	Yes / Ja	Vitamin D, Magnesium, Vitamin B6 / Vitamin B6, Vitamin B12 / Vitamin B12, Folic acid / Folsäure, Iron / Eisen		1	1	1	Low carb diet / Diät mit wenigen Kohlenhydraten "low carb", Other / Andere	Diabetes mellitus-Kost, Âufbaukost für Mangelernährte, Kalorienreduzierte Kost für Adipöse	g, a, b, c	2	b, c, d, e	4
6	I agree / Ich stimme zu	32	1	Montenegro	1	In training / In Ausbildung		1	25		4	No, never / Nein, niemals	3	3	4		No / Nein	No / Nein	2	3	3	3	Yes / Ja	Interdisciplinary meetings / Interdisziplinäre Sitzungen, Master studies / Master-Studium, Congresses and events / Kongresse und Veranstaltungen, Scientific Journals / Wissenschaftliche Zeitschriften	4	4	7	6	2	1	2	1	No / Nein			1	2	2			k, a	2	b, d	4
6	I agree / Ich stimme zu	32	1	Romania	1	Inpatient care / Stationäre Behandlung		8	7 Jahre	2	3	No, never / Nein, niemals	6	6	4	4	No / Nein		4	5	6	4	Yes / Ja	Training during studies / Ausbildungen und Fortbildungen während der Ausbildung	4	3	7	6	3	2	2	2	No / Nein			1	2	2				1	d	5
6	I agree / Ich stimme zu	32	1	Romania	1	In training		1	35 Jahre		5	Affective disorders / Affektive Störungen, Eating disorders / Esstörungen	8	4		4	No / Nein		5	8	9	8	Yes / Ja	Congresses and events / Kongresse und Veranstaltungen	5	2	5	7	2	3	3	4	Yes / Ja	Vitamin D, Omega 3, Selenium / Selen, Zinc / Zink, Magnesium, Vitamin B6 / Vitamin B6, Vitamin B12 / Vitamin B12, Folic acid / Folsäure, Iron / Eisen	Griffonia,Cannabidiol	1	1	2	Mediterranean diet / Mediterrane Diät		b, c	1	d	4
6	I agree / Ich stimme zu	32	1	Romania	1	Inpatient care; In training		1	5	5	6	No, never / Nein, niemals	5	6		3	No / Nein	No / Nein	8	8	7	6	Yes / Ja	Journal club / Journal Club	4	3	4	8	1	3	5	4	No / Nein			2	1	1	Mediterranean diet / Mediterrane Diät, Ketogenic diet / Ketogene Diät		a, b, c	1	b, c, d, e	4
1	I agree / Ich stimme zu	33	1	Austria	1	Inpatient care / Stationäre Behandlung, Private practice / Eigene Praxis bzw Ordination		8	3	3	6	Affective disorders / Affektive Störungen, Anxiety disorders / Angsterkrankungen	8	4		4	No / Nein	No / Nein	4	7	8	9	Yes / Ja	Training during studies / Ausbildungen und Fortbildungen während der Ausbildung, Congresses and events / Kongresse und Veranstaltungen, Scientific Journals / Wissenschaftliche Zeitschriften, Journal club / Journal Club	4	2	3	5	3	3	2	2	Yes / Ja	Vitamin D, Magnesium, Vitamin B6 / Vitamin B6, Vitamin B12 / Vitamin B12, Folic acid / Folsäure, Iron / Eisen		1	1	2				1	b, d	5
1	I agree / Ich stimme zu	33	1	Austria	6		8020	8	Ja insg ca 2 Jahre Psychiatrie (Kinder/Jugendliche und Erwachsene		9	No, never / Nein, niemals	8	3			No / Nein		5	9	8	7	Yes / Ja	Journal club / Journal Club	6	5	8	6	3	1	1	3	Yes / Ja	Vitamin D, Selenium / Selen, Magnesium, Vitamin B6 / Vitamin B6, Vitamin B12 / Vitamin B12	No	1	1	2				1	d	5
1	I agree / Ich stimme zu	33	1	Austria	3	Private practice / Eigene Praxis bzw Ordination		1	7 Jahre	8	3	Eating disorders / Esstörungen	7	6		4	Yes / Ja	No / Nein	2	8	8	7	Yes / Ja	Interdisciplinary meetings / Interdisziplinäre Sitzungen, Congresses and events / Kongresse und Veranstaltungen, Scientific Journals / Wissenschaftliche Zeitschriften	3	3	6	2	3	2	3	3	Yes / Ja	Vitamin D, Omega 3, Magnesium, Vitamin B6 / Vitamin B6, Vitamin B12 / Vitamin B12, Folic acid / Folsäure, Iron / Eisen		1	1	1	Diet according to national dietary guidelines / Ernährungsform nach nationalen Empfehlungen, Mediterranean diet / Mediterrane Diät		f, g, a, b	1	b, c, d	3
1	I agree / Ich stimme zu	33	1	Austria	1	Inpatient care / Stationäre Behandlung		8	9 Jahre	8	7	No, never / Nein, niemals	5	3	4		No / Nein	No / Nein	1	8	8	8	Yes / Ja	Training during studies / Ausbildungen und Fortbildungen während der Ausbildung, Congresses and events / Kongresse und Veranstaltungen	6	4	5	2	3	1	1	1	No / Nein			1	2	2				1	b, d, e	3
1	I agree / Ich stimme zu	33	1	Austria	3	Outpatient care / Ambulante Behandlung, Psychotherapy outpatient care / Ambulante psychotherapeutische Behandlung, Private practice / Eigene Praxis bzw Ordination, University and education / Universität und Lehre		1	8 jahre	8	6	Eating disorders / Esstörungen	9	7		4	No / Nein	No / Nein	3	8	8	8	Yes / Ja	Training during studies / Ausbildungen und Fortbildungen während der Ausbildung	6	2	4	7	2	2	3	4	Yes / Ja	Vitamin D		1	2	2				1	b, d	4
1	I agree / Ich stimme zu	33	1	Austria	2	Outpatient care / Ambulante Behandlung		7	10	8	6	Affective disorders / Affektive Störungen, Anxiety disorders / Angsterkrankungen	10	10	4		No / Nein		2	10	10	10	Yes / Ja	Interdisciplinary meetings / Interdisziplinäre Sitzungen, Training during studies / Ausbildungen und Fortbildungen während der Ausbildung, Congresses and events / Kongresse und Veranstaltungen	7	2	7	5	1	3	3	4	Yes / Ja	Vitamin D, Omega 3, Magnesium, Vitamin B6 / Vitamin B6, Vitamin B12 / Vitamin B12, Iron / Eisen, Other / Andere		1	1	1	Mediterranean diet / Mediterrane Diät, Vegan diet / Vegane Ernährung, Low carb diet / Diät mit wenigen Kohlenhydraten "low carb"		d, i, f, a, c	1	b, d	3
1	I agree / Ich stimme zu	33	1	Austria	6	Outpatient care / Ambulante Behandlung		1	7	8	6	Eating disorders / Esstörungen	6	6		4	No / Nein	Yes / Ja	2	6	6	7	Yes / Ja	Interdisciplinary meetings / Interdisziplinäre Sitzungen, Training during studies / Ausbildungen und Fortbildungen während der Ausbildung, PhD project-thesis / PhD Projekt-Dissertation, Congresses and events / Kongresse und Veranstaltungen, Scientific Journals / Wissenschaftliche Zeitschriften, Journal club / Journal Club	7	3	6	4	1	3	3	4	Yes / Ja	Vitamin D, Vitamin B6 / Vitamin B6, Vitamin B12 / Vitamin B12, Folic acid / Folsäure, Iron / Eisen, Other / Andere	B1	2	2	1	Diet according to national dietary guidelines / Ernährungsform nach nationalen Empfehlungen		a, b, c, l	1	b, d	4
1	I agree / Ich stimme zu	33	1	Austria	1	Inpatient care / Stationäre Behandlung, Day care hospital / Tagesklinik		1	8	8	6	No, never / Nein, niemals	8	1	4	3	No / Nein	No / Nein	3	8	8	8	Yes / Ja	Interdisciplinary meetings / Interdisziplinäre Sitzungen, Training during studies / Ausbildungen und Fortbildungen während der Ausbildung, Congresses and events / Kongresse und Veranstaltungen	3	2	2	5	3	1	3	1	No / Nein	Vitamin D, Omega 3, Zinc / Zink, Magnesium, Vitamin B6 / Vitamin B6, Vitamin B12 / Vitamin B12, Folic acid / Folsäure, Iron / Eisen		1	1	1	Diet according to national dietary guidelines / Ernährungsform nach nationalen Empfehlungen, Mediterranean diet / Mediterrane Diät, Ketogenic diet / Ketogene Diät, Low carb diet / Diät mit wenigen Kohlenhydraten "low carb"		a, b, c	1	b, d	3
1	I agree / Ich stimme zu	33	2	Austria	2	Outpatient care / Ambulante Behandlung		1	13 years	8	6	Affective disorders / Affektive Störungen	9	8		4	No / Nein		5	8	10	10	Yes / Ja	Interdisciplinary meetings / Interdisziplinäre Sitzungen, Training during studies / Ausbildungen und Fortbildungen während der Ausbildung, Congresses and events / Kongresse und Veranstaltungen	5	2	4	5	3	2	3	3	Yes / Ja	Vitamin D, Omega 3, Vitamin B6 / Vitamin B6, Vitamin B12 / Vitamin B12, Folic acid / Folsäure, Iron / Eisen		1	2	1	Diet according to national dietary guidelines / Ernährungsform nach nationalen Empfehlungen		f, a, b, c	2	b, d	4
1	I agree / Ich stimme zu	33	1	Austria	1	Outpatient care / Ambulante Behandlung		1	10 years	8	8	Eating disorders / Esstörungen	10	10	4		No / Nein		4	10	10	7	No / Nein		8	7	7	6	3	2	3	1	No / Nein	Vitamin D, Magnesium		1	2	2			c	1	a, d	5
1	I agree / Ich stimme zu	33	1	Austria	2	Psychotherapy outpatient care / Ambulante psychotherapeutische Behandlung		1	33		9	Affective disorders / Affektive Störungen, Obsessive compulsive disorder / Zwangsstörung, Eating disorders / Esstörungen	8	9	2		No / Nein	No / Nein	4	10	10	8	Yes / Ja	Interdisciplinary meetings / Interdisziplinäre Sitzungen, Master studies / Master-Studium, Congresses and events / Kongresse und Veranstaltungen	3	2	6	9	3	3	4	3	Yes / Ja	Vitamin D, Omega 3, Vitamin A, Magnesium, Vitamin B6 / Vitamin B6, Vitamin B12 / Vitamin B12		1	2	1	Low carb diet / Diät mit wenigen Kohlenhydraten "low carb"		g, a, c	1	b, d	5
1	I agree / Ich stimme zu	33	1	Austria	3	Private practice / Eigene Praxis bzw Ordination		1	40		4	No, never / Nein, niemals	6		4		No / Nein	No / Nein	5	8	8	4	Yes / Ja	Congresses and events / Kongresse und Veranstaltungen, Scientific Journals / Wissenschaftliche Zeitschriften	6	4	4	8	3	2	2		No / Nein			1	2	1	Diet according to national dietary guidelines / Ernährungsform nach nationalen Empfehlungen		g	1	d, e	4
1	I agree / Ich stimme zu	33	2	Austria	3	Private practice / Eigene Praxis bzw Ordination, University and education / Universität und Lehre		1	8 yrs	8	3	Affective disorders / Affektive Störungen, Anxiety disorders / Angsterkrankungen, Eating disorders / Esstörungen, Others / Andere	8	8	4		No / Nein	No / Nein	6	8	8	8	Yes / Ja	Interdisciplinary meetings / Interdisziplinäre Sitzungen, Training during studies / Ausbildungen und Fortbildungen während der Ausbildung, Congresses and events / Kongresse und Veranstaltungen, Scientific Journals / Wissenschaftliche Zeitschriften	7	4	8	9	3	4	4	1	Yes / Ja	Vitamin D, Vitamin A, Vitamin E, Vitamin B6 / Vitamin B6, Vitamin B12 / Vitamin B12		1	2	2				2	b, c, d, e	4
1	I agree / Ich stimme zu	33	1	Austria	6	Psychotherapy outpatient care / Ambulante psychotherapeutische Behandlung		1	10	8	6	Affective disorders / Affektive Störungen, Eating disorders / Esstörungen	7	8	4		No / Nein	No / Nein	4	10	9	8	Yes / Ja	Interdisciplinary meetings / Interdisziplinäre Sitzungen	6	4	7	9	3	3	3	5	Yes / Ja	Vitamin D, Omega 3, Magnesium, Folic acid / Folsäure, Other / Andere	Calcium	1	1	1	Low carb diet / Diät mit wenigen Kohlenhydraten "low carb", Other / Andere	Basisch	g, b, c	2	b, d, e	3
1	I agree / Ich stimme zu	33	1	Austria	6	Inpatient care / Stationäre Behandlung, Private practice / Eigene Praxis bzw Ordination		10	6	8	5	Affective disorders / Affektive Störungen, Anxiety disorders / Angsterkrankungen, Psychotic disorders / Psychotische Erkrankungen	6	8	4		No / Nein	No / Nein	6	6	5	8	Yes / Ja	Interdisciplinary meetings / Interdisziplinäre Sitzungen, Scientific Journals / Wissenschaftliche Zeitschriften	4	2	4	7	3	3	4	5	No / Nein			1	2	2					b, c, d	4
1	I agree / Ich stimme zu	33	1	Austria	3	Private practice / Eigene Praxis bzw Ordination		2	9 Jahre	8	3	Others / Andere	7	7	4		No / Nein		2	5	6	2	No / Nein		8	5	7	5	3	1	2	1	Yes / Ja	Omega 3		1	2	1				1	d	3
1	I agree / Ich stimme zu	33	1	Austria	4	Outpatient care / Ambulante Behandlung		1	25	8	8	Affective disorders / Affektive Störungen, Anxiety disorders / Angsterkrankungen, Obsessive compulsive disorder / Zwangsstörung, Eating disorders / Esstörungen, Others / Andere	8	8	2		Yes / Ja	Yes / Ja	9	9	9	8	Yes / Ja	Interdisciplinary meetings / Interdisziplinäre Sitzungen, Scientific Journals / Wissenschaftliche Zeitschriften	4	3	3	8	1	4	4	4	Yes / Ja	Vitamin D, Omega 3, Vitamin A, Vitamin E, Magnesium, Vitamin B6 / Vitamin B6, Vitamin B12 / Vitamin B12, Folic acid / Folsäure, Iron / Eisen		1	2		Diet according to national dietary guidelines / Ernährungsform nach nationalen Empfehlungen, Vegetarian diet / Vegetarische Ernährung		d, g, c	1	b, d, e	3
1	I agree / Ich stimme zu	33	1	Austria	4	Inpatient care / Stationäre Behandlung		8	12	8	7	Others / Andere	8	6	4	4	No / Nein	No / Nein	5	10	10	10	Yes / Ja	Interdisciplinary meetings / Interdisziplinäre Sitzungen, Training during studies / Ausbildungen und Fortbildungen während der Ausbildung, Congresses and events / Kongresse und Veranstaltungen, Scientific Journals / Wissenschaftliche Zeitschriften, Journal club / Journal Club	6	4	6	7	3	2	2	3	Yes / Ja	Vitamin D, Vitamin B6 / Vitamin B6, Vitamin B12 / Vitamin B12		1	2	1	Mediterranean diet / Mediterrane Diät, Vegetarian diet / Vegetarische Ernährung		d, i, c	1	b, c, d	4
1	I agree / Ich stimme zu	33	1	Austria	6	Inpatient care / Stationäre Behandlung		8	10 Jahre	8	3	No, never / Nein, niemals	7	3	4		No / Nein		1	5	5	8	Yes / Ja	Interdisciplinary meetings / Interdisziplinäre Sitzungen, Congresses and events / Kongresse und Veranstaltungen	4	2	5	4	3	1	2	1	No / Nein			1	2	2				2	b, d, e	5
1	I agree / Ich stimme zu	33	1	Austria	4	Outpatient care / Ambulante Behandlung		9	8 Jahre	8	7	No, never / Nein, niemals	5	7	4		No / Nein	No / Nein	4	7	6	6	Yes / Ja	Interdisciplinary meetings / Interdisziplinäre Sitzungen	5	4	4		2	2	2	2	No / Nein			1	2	2			g, k			5
1	I agree / Ich stimme zu	33	1	Austria	2	Outpatient care / Ambulante Behandlung		6	18	8	3	No, never / Nein, niemals	9	9	4		No / Nein	No / Nein	3	10	10	10	Yes / Ja	Interdisciplinary meetings / Interdisziplinäre Sitzungen, Congresses and events / Kongresse und Veranstaltungen, Scientific Journals / Wissenschaftliche Zeitschriften	2	3	5	4	2	2	2	1	No / Nein			2	2	2				2	b, d	5
1	I agree / Ich stimme zu	33	2	Croatia	1	Inpatient care / Stationäre Behandlung, Outpatient care / Ambulante Behandlung, Day care hospital / Tagesklinik, In training / In Ausbildung		3	2	8	3	Anxiety disorders / Angsterkrankungen, Others / Andere	6	4	3		No / Nein	No / Nein	4	8	8	5	Yes / Ja	Interdisciplinary meetings / Interdisziplinäre Sitzungen, Training during studies / Ausbildungen und Fortbildungen während der Ausbildung, Master studies / Master-Studium, Congresses and events / Kongresse und Veranstaltungen, Scientific Journals / Wissenschaftliche Zeitschriften	3	3	5	5	3	2	3	2	No / Nein			1		2				1	b, d	4
1	I agree / Ich stimme zu	33	1	Germany	3	University and education / Universität und Lehre		2	4	8	7	Affective disorders / Affektive Störungen, Eating disorders / Esstörungen	7	8	4		Yes / Ja	No / Nein	3	9	9	9	Yes / Ja	Training during studies / Ausbildungen und Fortbildungen während der Ausbildung, Congresses and events / Kongresse und Veranstaltungen	5	4	5	3	3	2	2		Yes / Ja	Omega 3		2	2	2				2	d	5
1	I agree / Ich stimme zu	33	1	Iran	1	Inpatient care / Stationäre Behandlung		9	9	8	3	No, never / Nein, niemals	8	4	4		No / Nein		3	10	10	4	Yes / Ja	Interdisciplinary meetings / Interdisziplinäre Sitzungen, Congresses and events / Kongresse und Veranstaltungen	4	2	2	6	2	1	1	1	No / Nein			1	1	2				1	a	5
1	I agree / Ich stimme zu	33	1	Ireland	2	Psychotherapy outpatient care / Ambulante psychotherapeutische Behandlung		9	5		3	Affective disorders / Affektive Störungen, Anxiety disorders / Angsterkrankungen	9	7	4		No / Nein	No / Nein	2	10	10	10	Yes / Ja	Interdisciplinary meetings / Interdisziplinäre Sitzungen, Training during studies / Ausbildungen und Fortbildungen während der Ausbildung, Congresses and events / Kongresse und Veranstaltungen, Scientific Journals / Wissenschaftliche Zeitschriften	5	3	3	6	3	2	4	2	Yes / Ja			1						1	a, b, d	3
1	I agree / Ich stimme zu	33	1	Israel	3	Private practice / Eigene Praxis bzw Ordination		7			9	Eating disorders / Esstörungen	5		4		No / Nein		3		3	2	Yes / Ja	Congresses and events / Kongresse und Veranstaltungen	5	2	9	5	3	1	1	1	Yes / Ja			1	2	1	Diet according to national dietary guidelines / Ernährungsform nach nationalen Empfehlungen		g, a	1	b, d, e
2	I agree / Ich stimme zu	33	2	Austria	4			2	21		3	No, never / Nein, niemals	8	7	4		No / Nein	No / Nein	3	5	5	3	Yes / Ja	Congresses and events / Kongresse und Veranstaltungen	10	3	10	4	1	1	3	2	Yes / Ja	Omega 3		2	2	2			h	2	b, d, e	3
2	I agree / Ich stimme zu	33	1	Ireland	1	In training / In Ausbildung		2	15		3	Others / Andere	7	4	3	4	Yes / Ja	No / Nein	4	6	7	2	Yes / Ja	Congresses and events / Kongresse und Veranstaltungen	5	6	7	3	3	1	2	5	No / Nein			1	2	2				2	d	4
2	I agree / Ich stimme zu	33	2	Japan	1	Inpatient care / Stationäre Behandlung, Outpatient care / Ambulante Behandlung		5	30	8	3	Affective disorders / Affektive Störungen, Eating disorders / Esstörungen	6	6	3		No / Nein	No / Nein	3	8	8	8	Yes / Ja	Interdisciplinary meetings / Interdisziplinäre Sitzungen, Congresses and events / Kongresse und Veranstaltungen	5	3	3	6	3	3	1	1	No / Nein			1	2	2			g, k	1	b, d	4
2	I agree / Ich stimme zu	33	2	Lithuania	1	Inpatient care / Stationäre Behandlung		4	32	8	3	Affective disorders / Affektive Störungen, Eating disorders / Esstörungen	10	10	3		No / Nein		8	10	9	10	Yes / Ja	Interdisciplinary meetings / Interdisziplinäre Sitzungen, Congresses and events / Kongresse und Veranstaltungen, Scientific Journals / Wissenschaftliche Zeitschriften	4	4	4	10	2	5	5	5	Yes / Ja	Vitamin D, Omega 3, Vitamin B12 / Vitamin B12		1	1	1	Diet according to national dietary guidelines / Ernährungsform nach nationalen Empfehlungen		d, f, g, a, b, c	2	b, c, d	4
2	I agree / Ich stimme zu	33	1	Lithuania	1	Inpatient care / Stationäre Behandlung, Outpatient care / Ambulante Behandlung, Private practice / Eigene Praxis bzw Ordination		9	5	8	6	Affective disorders / Affektive Störungen, Eating disorders / Esstörungen, Others / Andere	8	6	3		No / Nein		5	10	10	10	Yes / Ja	Interdisciplinary meetings / Interdisziplinäre Sitzungen, Training during studies / Ausbildungen und Fortbildungen während der Ausbildung, Master studies / Master-Studium	6	5	4	8	1	1	3	1	No / Nein			1	1	2				1
2	I agree / Ich stimme zu	33	2	Mexico	3	Private practice / Eigene Praxis bzw Ordination		8	10	8	3	Eating disorders / Esstörungen	2	4	2		Yes / Ja	Yes / Ja	2	5	3	3	Yes / Ja	Training during studies / Ausbildungen und Fortbildungen während der Ausbildung, Congresses and events / Kongresse und Veranstaltungen, Scientific Journals / Wissenschaftliche Zeitschriften	6	3	5	3	3	3	3		No / Nein			1	2	1	Diet according to national dietary guidelines / Ernährungsform nach nationalen Empfehlungen		a	2	b, d	4
2	I agree / Ich stimme zu	33	1	Serbia	1	Day care hospital / Tagesklinik		2	35		8	No, never / Nein, niemals	5	2	4		No / Nein	No / Nein	1	3	3	3	Yes / Ja	Interdisciplinary meetings / Interdisziplinäre Sitzungen, Scientific Journals / Wissenschaftliche Zeitschriften	3	1	2	3		1	1	1	Yes / Ja	Vitamin D		1	1	2				1	d	5
2	I agree / Ich stimme zu	33	1	Slovenia	1	Outpatient care / Ambulante Behandlung		2	16	8	7	Others / Andere	7	4	4		Yes / Ja	No / Nein	3	6	6	6	Yes / Ja	Training during studies / Ausbildungen und Fortbildungen während der Ausbildung	4	3	2	6	3	1	1	1	Yes / Ja	Vitamin D, Omega 3		1	2	2			g	1	d	5
2	I agree / Ich stimme zu	33	1	Spain	3	Outpatient care / Ambulante Behandlung, Private practice / Eigene Praxis bzw Ordination, University and education / Universität und Lehre		6	27		4	No, never / Nein, niemals	3	1	4		No / Nein		5	2	2	2	No / Nein		8	6	1	4	3	1	3	3	No / Nein			1	2	2			c	1	d	5
2	I agree / Ich stimme zu	33	2	USA	1	Inpatient care / Stationäre Behandlung, Outpatient care / Ambulante Behandlung, University and education / Universität und Lehre		6	35		4	Affective disorders / Affektive Störungen, Anxiety disorders / Angsterkrankungen, Psychotic disorders / Psychotische Erkrankungen	6	6	4		No / Nein		6	7	7	8	Yes / Ja	Interdisciplinary meetings / Interdisziplinäre Sitzungen, Congresses and events / Kongresse und Veranstaltungen, Scientific Journals / Wissenschaftliche Zeitschriften, Journal club / Journal Club	2	2	3	4	2	3	4	3	Yes / Ja	Magnesium		1	2	2				2	d, e	3
3	I agree / Ich stimme zu	33	1	Ukraine	1	Inpatient care / Stationäre Behandlung, Outpatient care / Ambulante Behandlung, Psychotherapy outpatient care / Ambulante psychotherapeutische Behandlung, University and education / Universität und Lehre		4	12	8	3	No, never / Nein, niemals	7	6	4		No / Nein	No / Nein	2	9	9	8	Yes / Ja	Congresses and events / Kongresse und Veranstaltungen, Scientific Journals / Wissenschaftliche Zeitschriften	7	4	5	4	3	1	1	1	No / Nein			2	2	2				2	b, d, e	5
6	I agree / Ich stimme zu	33	2	Austria	1	Inpatient care / Stationäre Behandlung, Outpatient care / Ambulante Behandlung, University and education / Universität und Lehre, In training / In Ausbildung		1	15	8	5	Affective disorders / Affektive Störungen, Obsessive compulsive disorder / Zwangsstörung, Eating disorders / Esstörungen	4	2	3		No / Nein		3	6	5	4	Yes / Ja	Scientific Journals / Wissenschaftliche Zeitschriften, Journal club / Journal Club	3	2	6	3	1	3	3	4	Yes / Ja	Vitamin B12 / Vitamin B12, Folic acid / Folsäure		2	2	1	Mediterranean diet / Mediterrane Diät		d, g, b, c	2	d	5
6	I agree / Ich stimme zu	33	1	Croatia	1	Inpatient care / Stationäre Behandlung		9	30	8	5	Affective disorders / Affektive Störungen, Psychotic disorders / Psychotische Erkrankungen, Eating disorders / Esstörungen	8	7	3		Yes / Ja	Yes / Ja	4	9	9	7	Yes / Ja	Congresses and events / Kongresse und Veranstaltungen, Scientific Journals / Wissenschaftliche Zeitschriften	4	2	5	7	1	1	2	2	Yes / Ja	Vitamin D, Omega 3, Vitamin B6 / Vitamin B6, Vitamin B12 / Vitamin B12, Iron / Eisen		1	2	2			f, g	2	b, d	3
6	I agree / Ich stimme zu	33	1	France	1	Inpatient care / Stationäre Behandlung		1	10	8	3	Eating disorders / Esstörungen	8	3	3		Yes / Ja	No / Nein	5	9	6	8	Yes / Ja	Congresses and events / Kongresse und Veranstaltungen	6	3	4	6	1	1	1	4	No / Nein			1	2	2				1	b, d	5
6	I agree / Ich stimme zu	33	1	Iran	1	University and education / Universität und Lehre, In training / In Ausbildung		4	20	8	7	Affective disorders / Affektive Störungen	5	5	4		No / Nein	No / Nein	2	8	5	5	Yes / Ja	Interdisciplinary meetings / Interdisziplinäre Sitzungen, Congresses and events / Kongresse und Veranstaltungen, Scientific Journals / Wissenschaftliche Zeitschriften	3	3	8	3	3	3	2		No / Nein			1	2	2			d, h	2	d	5
6	I agree / Ich stimme zu	33	1	Slovenia	1	In training / In Ausbildung		1	20	8	3	Anxiety disorders / Angsterkrankungen, Obsessive compulsive disorder / Zwangsstörung	5	5	4		No / Nein	Yes / Ja	3	8	7	7	Yes / Ja	Congresses and events / Kongresse und Veranstaltungen, Scientific Journals / Wissenschaftliche Zeitschriften	7	6	4	6	3	2	3	4	Yes / Ja	Selenium / Selen, Zinc / Zink, Magnesium, Vitamin B6 / Vitamin B6, Vitamin B12 / Vitamin B12		1	1	1	Diet according to national dietary guidelines / Ernährungsform nach nationalen Empfehlungen		d, i, h, c	1	d	3
1	I agree / Ich stimme zu	34	1	Australia	3	Private practice / Eigene Praxis bzw Ordination		2	10		6	Affective disorders / Affektive Störungen	9	1	4		No / Nein		2	9	10	9	Yes / Ja	Interdisciplinary meetings / Interdisziplinäre Sitzungen, Congresses and events / Kongresse und Veranstaltungen	8	2	5	6	3	3	1	4	Yes / Ja	Vitamin D, Omega 3, Vitamin B6 / Vitamin B6, Vitamin B12 / Vitamin B12		1	2	2			d, h	1	d	4
1	I agree / Ich stimme zu	34	1	Austria	2	Outpatient care / Ambulante Behandlung		2	9	8	3	No, never / Nein, niemals	8	4	4		No / Nein	No / Nein	3	7	9	6	Yes / Ja	Congresses and events / Kongresse und Veranstaltungen	5	2	7	5	3	2	2	2	No / Nein			1	2	2				2	b, d	4
1	I agree / Ich stimme zu	34	1	Austria	4	Outpatient care / Ambulante Behandlung		7	15		5	Others / Andere	8	8	4		No / Nein	No / Nein	4	8	8	8	Yes / Ja	Training during studies / Ausbildungen und Fortbildungen während der Ausbildung, Congresses and events / Kongresse und Veranstaltungen, Scientific Journals / Wissenschaftliche Zeitschriften	5	3	6	4	3	2	2	2	No / Nein			1	2	2				2	b, d	4
1	I agree / Ich stimme zu	34	1	Austria	2	Outpatient care / Ambulante Behandlung		6	6 years		3	Anxiety disorders / Angsterkrankungen, Others / Andere	8	8	4		No / Nein		5	9	9	7	Yes / Ja	Congresses and events / Kongresse und Veranstaltungen, Scientific Journals / Wissenschaftliche Zeitschriften	4	3	3	8	3	3	3	4	Yes / Ja	Vitamin D, Omega 3, Vitamin B6 / Vitamin B6, Vitamin B12 / Vitamin B12, Iron / Eisen		1	2	2				1	b, d	3
1	I agree / Ich stimme zu	34	2	Austria	2	Psychotherapy outpatient care / Ambulante psychotherapeutische Behandlung		4	3	3	4	No, never / Nein, niemals	6	1	4		Yes / Ja	No / Nein	5	8	8	1	Yes / Ja	Interdisciplinary meetings / Interdisziplinäre Sitzungen, Training during studies / Ausbildungen und Fortbildungen während der Ausbildung, Congresses and events / Kongresse und Veranstaltungen, Scientific Journals / Wissenschaftliche Zeitschriften, Journal club / Journal Club	4	4	5	1	3	1	1	1	No / Nein			1	2	2				1		5
1	I agree / Ich stimme zu	34	1	Austria	5	Outpatient care / Ambulante Behandlung, Day care hospital / Tagesklinik, Psychotherapy outpatient care / Ambulante psychotherapeutische Behandlung, University and education / Universität und Lehre		1	3	2	6	No, never / Nein, niemals	6	6		4	No / Nein	No / Nein	2	6	8	7	Yes / Ja	Interdisciplinary meetings / Interdisziplinäre Sitzungen, Training during studies / Ausbildungen und Fortbildungen während der Ausbildung, Congresses and events / Kongresse und Veranstaltungen, Scientific Journals / Wissenschaftliche Zeitschriften, Journal club / Journal Club	3	2	6	3	3	2	2	2	Yes / Ja	Vitamin D, Folic acid / Folsäure, Iron / Eisen		1	1	2				2	b, c, d	4
1	I agree / Ich stimme zu	34	1	Austria	1	Inpatient care / Stationäre Behandlung, Outpatient care / Ambulante Behandlung, Psychotherapy outpatient care / Ambulante psychotherapeutische Behandlung, University and education / Universität und Lehre		1	Psychosoziales Berstunhszenzrum	8	9	Affective disorders / Affektive Störungen, Anxiety disorders / Angsterkrankungen, Psychotic disorders / Psychotische Erkrankungen, Obsessive compulsive disorder / Zwangsstörung, Eating disorders / Esstörungen	4	6	3		Yes / Ja	No / Nein	2	8	8	5	Yes / Ja	Congresses and events / Kongresse und Veranstaltungen, Scientific Journals / Wissenschaftliche Zeitschriften, Journal club / Journal Club	3	2	8	5	3	3	3	1	No / Nein			1	2	2				1	b, d, e	5
1	I agree / Ich stimme zu	34	1	Austria	3	Psychotherapy outpatient care / Ambulante psychotherapeutische Behandlung		6	5	8	5	Affective disorders / Affektive Störungen, Anxiety disorders / Angsterkrankungen, Psychotic disorders / Psychotische Erkrankungen	10	2	3		Yes / Ja	Yes / Ja	7	10	10	10	Yes / Ja	Master studies / Master-Studium	6	3	3	10	1	5	5	5	Yes / Ja	Vitamin D, Omega 3, Vitamin B6 / Vitamin B6, Vitamin B12 / Vitamin B12, Folic acid / Folsäure, N-acetylcysteine / N-Acetylcystein, Other / Andere	SAMe	1	1	1	Low carb diet / Diät mit wenigen Kohlenhydraten "low carb"		d, i, b, c	1	b, d	1
1	I agree / Ich stimme zu	34	1	Austria	6			8	18 Monate	2	5	Eating disorders / Esstörungen	10	6		4	No / Nein		7	10	10	10	Yes / Ja	Interdisciplinary meetings / Interdisziplinäre Sitzungen, Training during studies / Ausbildungen und Fortbildungen während der Ausbildung, PhD project-thesis / PhD Projekt-Dissertation, Congresses and events / Kongresse und Veranstaltungen	6	2	7	6	1	3	4	3	Yes / Ja	Vitamin D, Omega 3, Selenium / Selen, Zinc / Zink, Magnesium, Vitamin B6 / Vitamin B6, Vitamin B12 / Vitamin B12, Folic acid / Folsäure, Iron / Eisen		1	1	2				2	b, d	4
1	I agree / Ich stimme zu	34	1	Austria	2	Outpatient care / Ambulante Behandlung	1180	1	10	8	6	No, never / Nein, niemals	9	3		4	No / Nein		7	9	9	8	Yes / Ja	Interdisciplinary meetings / Interdisziplinäre Sitzungen, Training during studies / Ausbildungen und Fortbildungen während der Ausbildung, Master studies / Master-Studium, Scientific Journals / Wissenschaftliche Zeitschriften, Journal club / Journal Club	3	2	3	3	3	3	2	3	Yes / Ja	Vitamin D, Omega 3, Magnesium, Vitamin B12 / Vitamin B12, Folic acid / Folsäure, Iron / Eisen		2	2	1	Mediterranean diet / Mediterrane Diät, Vegetarian diet / Vegetarische Ernährung		g, h, a, b, c	1	b, d	3
1	I agree / Ich stimme zu	34	1	Germany	4	Inpatient care / Stationäre Behandlung		1	13 Jahre	8	5	Affective disorders / Affektive Störungen, Anxiety disorders / Angsterkrankungen, Psychotic disorders / Psychotische Erkrankungen, Obsessive compulsive disorder / Zwangsstörung, Eating disorders / Esstörungen	10	10		4	Yes / Ja	No / Nein	6	10	10	10	Yes / Ja	Interdisciplinary meetings / Interdisziplinäre Sitzungen, Training during studies / Ausbildungen und Fortbildungen während der Ausbildung, Congresses and events / Kongresse und Veranstaltungen, Scientific Journals / Wissenschaftliche Zeitschriften, Journal club / Journal Club	3	1	3	9	1	4	4	2	Yes / Ja	Vitamin D, Omega 3, Vitamin A, Vitamin E, Selenium / Selen, Zinc / Zink, Magnesium, Vitamin B6 / Vitamin B6, Vitamin B12 / Vitamin B12, Folic acid / Folsäure, Iron / Eisen, Other / Andere	Coenzym Q10	1	1	1	Mediterranean diet / Mediterrane Diät, Low carb diet / Diät mit wenigen Kohlenhydraten "low carb"		d, i, f, k, h, j, a, b, c	1	b, c, d, e	3
1	I agree / Ich stimme zu	34	2	Ireland	2	Outpatient care / Ambulante Behandlung		8	5	5	6	No, never / Nein, niemals	4	4		3	No / Nein	No / Nein	2	8	6	6	Yes / Ja	Training during studies / Ausbildungen und Fortbildungen während der Ausbildung, Congresses and events / Kongresse und Veranstaltungen, Scientific Journals / Wissenschaftliche Zeitschriften, Journal club / Journal Club	8	4	6	8	2	2	2	3	Yes / Ja	Vitamin D, Vitamin B12 / Vitamin B12, Folic acid / Folsäure, Iron / Eisen		1	1	1	Other / Andere		b, c	1	b, d	3
1	I agree / Ich stimme zu	34	1	Serbia	6	In training / In Ausbildung		1	3	3	6	No, never / Nein, niemals	7	2		3	No / Nein		1	6	4	4	Yes / Ja	Journal club / Journal Club	9	7	6	5	1	3	3	2	Yes / Ja	Vitamin D, Vitamin B12 / Vitamin B12, Folic acid / Folsäure, Iron / Eisen		1	2	1	Mediterranean diet / Mediterrane Diät, Other / Andere	tyraminarme Kost bei MAO-Hemmer Tranylcypromin	d, a, b, c	2	b, d, e	5
1	I agree / Ich stimme zu	34	1	Spain	1	Day care hospital / Tagesklinik	Child and Adolescent Psychiatrie	2	8	8	5	Eating disorders / Esstörungen	4	6		4	No / Nein	No / Nein	3	8	7	8	Yes / Ja	Congresses and events / Kongresse und Veranstaltungen, Scientific Journals / Wissenschaftliche Zeitschriften	9	6	8	5	1	3	3	1	Yes / Ja	Vitamin D, Omega 3, Vitamin B12 / Vitamin B12, Folic acid / Folsäure, Iron / Eisen		1	2	2				1	d	4
2	I agree / Ich stimme zu	34	1	Austria	1	Inpatient care / Stationäre Behandlung, Outpatient care / Ambulante Behandlung, In training / In Ausbildung		7	36	8	9	Eating disorders / Esstörungen	6	6		4	Yes / Ja	No / Nein	5	6	6	6	Yes / Ja	Scientific Journals / Wissenschaftliche Zeitschriften	6	3	2	7	3	3	3	3	Yes / Ja	Vitamin D, Omega 3, Vitamin A, Zinc / Zink, Magnesium, Vitamin B6 / Vitamin B6, Vitamin B12 / Vitamin B12, Iron / Eisen	Tyrosine, Tryptophan	1	1	1	Mediterranean diet / Mediterrane Diät, Low carb diet / Diät mit wenigen Kohlenhydraten "low carb"		g, h, a	1	b, d	2
2	I agree / Ich stimme zu	34	1	Austria	1	Inpatient care / Stationäre Behandlung, University and education / Universität und Lehre		7	36	8	9	Eating disorders / Esstörungen	6	6		4	Yes / Ja	No / Nein	5	6	6	6	Yes / Ja	Scientific Journals / Wissenschaftliche Zeitschriften	6	3	2	7	3	3	3	3	Yes / Ja	Vitamin D, Omega 3, Vitamin A, Zinc / Zink, Magnesium, Vitamin B6 / Vitamin B6, Vitamin B12 / Vitamin B12, Iron / Eisen	Tyrosine, Tryptophan	1	1	1	Mediterranean diet / Mediterrane Diät, Low carb diet / Diät mit wenigen Kohlenhydraten "low carb"		g, h, a	1	b, d	2
2	I agree / Ich stimme zu	34	2	Canada	1	Outpatient care / Ambulante Behandlung, University and education / Universität und Lehre		7	36	8	9	Eating disorders / Esstörungen	6	6		4	Yes / Ja	No / Nein	5	6	6	6	Yes / Ja	Scientific Journals / Wissenschaftliche Zeitschriften	6	3	2	7	3	3	3	3	Yes / Ja	Vitamin D, Omega 3, Vitamin A, Zinc / Zink, Magnesium, Vitamin B6 / Vitamin B6, Vitamin B12 / Vitamin B12, Iron / Eisen	Tyrosine, Tryptophan	1	1	1	Mediterranean diet / Mediterrane Diät, Low carb diet / Diät mit wenigen Kohlenhydraten "low carb"		g, h, a	1	b, d	2
2	I agree / Ich stimme zu	34	2	Iran	1	Inpatient care / Stationäre Behandlung, Outpatient care / Ambulante Behandlung, University and education / Universität und Lehre		1	20		9	Affective disorders / Affektive Störungen, Eating disorders / Esstörungen	9	9		4	Yes / Ja	No / Nein	6	10	10	10	Yes / Ja	Interdisciplinary meetings / Interdisziplinäre Sitzungen, Congresses and events / Kongresse und Veranstaltungen, Scientific Journals / Wissenschaftliche Zeitschriften	4	3	4	8	1	2	3	4	Yes / Ja	Vitamin D, Omega 3, Magnesium		1	2	1	Diet according to national dietary guidelines / Ernährungsform nach nationalen Empfehlungen, Mediterranean diet / Mediterrane Diät		d, g, a, b, c	1	b, d	3
2	I agree / Ich stimme zu	34	1	Ireland	2	Outpatient care / Ambulante Behandlung, University and education / Universität und Lehre		5	1 year	3	6	No, never / Nein, niemals	7	3		4	No / Nein		1	9	10	10	Yes / Ja	Training during studies / Ausbildungen und Fortbildungen während der Ausbildung	7	8	4	2	1	1	3	2	Yes / Ja	Vitamin D, Magnesium, Vitamin B12 / Vitamin B12, Folic acid / Folsäure, Iron / Eisen		1	1	1	Other / Andere	Diabetesdiät	b	1	b, d	5
2	I agree / Ich stimme zu	34	1	Japan	1	Outpatient care / Ambulante Behandlung		4	10	8	4	Affective disorders / Affektive Störungen, Eating disorders / Esstörungen, Others / Andere	7	4	4		No / Nein		3	8	8	7	Yes / Ja	Congresses and events / Kongresse und Veranstaltungen	8	4	5	7	3	2	3	4	Yes / Ja	Vitamin D, Vitamin E, Magnesium, Vitamin B6 / Vitamin B6, Vitamin B12 / Vitamin B12, Iron / Eisen		1	1	2				2	b, c, d	5
2	I agree / Ich stimme zu	34	2	Malaysia	6	University and education / Universität und Lehre		6	16	8	3	Eating disorders / Esstörungen, No, never / Nein, niemals	8		3		No / Nein	Yes / Ja	7	9	8	4	Yes / Ja	Congresses and events / Kongresse und Veranstaltungen, Journal club / Journal Club	6	4	2	5	3	2	2	1	No / Nein			1	2	2				2		5
2	I agree / Ich stimme zu	34	1	Romania	1	University and education		1	40	8	3	No, never / Nein, niemals	2	1	4		No / Nein		1	2	3	2	Yes / Ja	Congresses and events / Kongresse und Veranstaltungen	6	2	6	2	3	1	1	1	No / Nein			2	2	2				2	d
2	I agree / Ich stimme zu	34	1	Serbia	1	Inpatient care / Stationäre Behandlung, Outpatient care / Ambulante Behandlung		1	19	2	3	Affective disorders / Affektive Störungen, Eating disorders / Esstörungen	7	6	2	2	No / Nein		8	10	10	10	Yes / Ja	Interdisciplinary meetings / Interdisziplinäre Sitzungen, Congresses and events / Kongresse und Veranstaltungen, Scientific Journals / Wissenschaftliche Zeitschriften	4	2	3	7	3	3	4	1	Yes / Ja	Vitamin D, Omega 3, Zinc / Zink, Magnesium, Vitamin B6 / Vitamin B6, Vitamin B12 / Vitamin B12, Folic acid / Folsäure, Iron / Eisen	Probiotika, Präbiotika	1	1	2	Other / Andere	Zuckerreduktion, ausgewogene Ernährung - wenig Fertiggerichte	d, g, h, b, c	1	b, d	3
2	I agree / Ich stimme zu	34	2	Slovenia	1	Inpatient care / Stationäre Behandlung		1	8		3	No, never / Nein, niemals	6	3	3		No / Nein		1	9	10	8	Yes / Ja	Congresses and events / Kongresse und Veranstaltungen	4	3	5	2	3	1	1	1	No / Nein			1	2	2				2	b, d, e	5
2	I agree / Ich stimme zu	34	1	Tunisia	2	Outpatient care / Ambulante Behandlung, Psychotherapy outpatient care / Ambulante psychotherapeutische Behandlung, University and education / Universität und Lehre		2	3	1	7	Affective disorders / Affektive Störungen	4	2	3		No / Nein	No / Nein	6	6	4	1	No / Nein		7	2	8	8	3	3	2	2	No / Nein				2	2			d, g, b	1	d
2	I agree / Ich stimme zu	34	1	Tunisia	1	Inpatient care / Stationäre Behandlung	4040	2	15		3	No, never / Nein, niemals	8	3	3		No / Nein		1	10	10	10	Yes / Ja	Interdisciplinary meetings / Interdisziplinäre Sitzungen, Training during studies / Ausbildungen und Fortbildungen während der Ausbildung, Congresses and events / Kongresse und Veranstaltungen	4	5	5	3	3	1	3	1	Yes / Ja	Omega 3	-	1	2	2				2	d	5
2	I agree / Ich stimme zu	34	1	USA	2	Outpatient care / Ambulante Behandlung		1	6	7	6	Eating disorders / Esstörungen, Others / Andere	4	3		4	No / Nein	No / Nein	2	7	8	7	Yes / Ja	Interdisciplinary meetings / Interdisziplinäre Sitzungen, Training during studies / Ausbildungen und Fortbildungen während der Ausbildung	5	3	5	3	1	2	3	3	Yes / Ja	Vitamin D, Vitamin B12 / Vitamin B12, Folic acid / Folsäure, Iron / Eisen		1	1	1	Other / Andere	Reduktionskost, Diabetikerkost gemäß Spitalsküche	f, g, a, b	1	d	5
2	I agree / Ich stimme zu	34	1	USA	1	University and education / Universität und Lehre		8	4	4	6	No, never / Nein, niemals	2	1		4	No / Nein	No / Nein	1	3	3	2	Yes / Ja	Scientific Journals / Wissenschaftliche Zeitschriften	5	3	4	2	1	3	3	4	Yes / Ja	Vitamin D, Magnesium, Iron / Eisen		1	2	1	Diet according to national dietary guidelines / Ernährungsform nach nationalen Empfehlungen, Mediterranean diet / Mediterrane Diät		a, b, c	2	b, d	4
3	I agree / Ich stimme zu	34	2	Belarus	2	Outpatient care / Ambulante Behandlung		1	0.5	1	6	No, never / Nein, niemals	5	2		4	No / Nein	No / Nein	1	5	5	6	Yes / Ja	Scientific Journals / Wissenschaftliche Zeitschriften	5	2	4	5	2	2	3	2	Yes / Ja	Vitamin D, Magnesium, Vitamin B12 / Vitamin B12, Folic acid / Folsäure, Iron / Eisen		1	1	1	Mediterranean diet / Mediterrane Diät		a, b	1	b, d	5
6	I agree / Ich stimme zu	34	2	Austria	1	Outpatient care / Ambulante Behandlung, Day care hospital / Tagesklinik, University and education / Universität und Lehre, In training / In Ausbildung		1	4	7	3	Affective disorders / Affektive Störungen, Anxiety disorders / Angsterkrankungen, Psychotic disorders / Psychotische Erkrankungen, Eating disorders / Esstörungen	6	3		1	Yes / Ja	Yes / Ja	6	8	8	9	Yes / Ja	Training during studies / Ausbildungen und Fortbildungen während der Ausbildung, Congresses and events / Kongresse und Veranstaltungen, Scientific Journals / Wissenschaftliche Zeitschriften	5	3	3	3	1	4	4	4	Yes / Ja	Vitamin D, Magnesium, Vitamin B6 / Vitamin B6, Vitamin B12 / Vitamin B12, Folic acid / Folsäure, Iron / Eisen	Omnibiotic stress repair, Fresubin	1	1	1	Diet according to national dietary guidelines / Ernährungsform nach nationalen Empfehlungen, Mediterranean diet / Mediterrane Diät, Other / Andere	1x/Tag, 8/16	d, i, e, g, k, a, b, c	1	b, c, d, e	4
6	I agree / Ich stimme zu	34	2	Austria	1	Inpatient care / Stationäre Behandlung		1			9	Affective disorders / Affektive Störungen, Anxiety disorders / Angsterkrankungen, Psychotic disorders / Psychotische Erkrankungen, Obsessive compulsive disorder / Zwangsstörung	5	7	2		Yes / Ja	Yes / Ja	8	7	7	7	Yes / Ja	Interdisciplinary meetings / Interdisziplinäre Sitzungen, Congresses and events / Kongresse und Veranstaltungen	4	3	6	4	3	3	3	4	No / Nein			1	1	2				2	b, d, e	5
6	I agree / Ich stimme zu	34	2	Ireland	1	Inpatient care / Stationäre Behandlung, Outpatient care / Ambulante Behandlung		8	8	8	5	Affective disorders / Affektive Störungen	7	7	4		Yes / Ja	Yes / Ja	4	8	9	9	Yes / Ja	Interdisciplinary meetings / Interdisziplinäre Sitzungen, Training during studies / Ausbildungen und Fortbildungen während der Ausbildung, Master studies / Master-Studium, Congresses and events / Kongresse und Veranstaltungen	5	5	7	7	3	2	2	2	Yes / Ja	Vitamin D, Omega 3, Zinc / Zink, Magnesium, Vitamin B6 / Vitamin B6, Vitamin B12 / Vitamin B12, Other / Andere	MSM, CBD	1	1	2				1	d, e	5
6	I agree / Ich stimme zu	34	1	Israel	1	Private practice / Eigene Praxis bzw Ordination		4	18	8	3	No, never / Nein, niemals	9	9	4		Yes / Ja	No / Nein	6	8	8	8	Yes / Ja	Training during studies / Ausbildungen und Fortbildungen während der Ausbildung	5	4	4	7	3	1	1	1	No / Nein			1	2	2				1	b, d	5
6	I agree / Ich stimme zu	34	1	Israel	1	Private practice / Eigene Praxis bzw Ordination		6	21	8	5	Psychotic disorders / Psychotische Erkrankungen	9	9	2		Yes / Ja	Yes / Ja	5	8	8	6	Yes / Ja	Congresses and events / Kongresse und Veranstaltungen	5	3	5	10	3	4	4	4	Yes / Ja	Vitamin D		1	2	2			c	2	b	5
1	I agree / Ich stimme zu	35	1	Austria	2	Outpatient care / Ambulante Behandlung, Private practice / Eigene Praxis bzw Ordination		2	10	8	6	Affective disorders / Affektive Störungen	8	4	4		No / Nein	No / Nein	4	10	10	7	Yes / Ja	Training during studies / Ausbildungen und Fortbildungen während der Ausbildung, Congresses and events / Kongresse und Veranstaltungen	6	3	8	6	3	3	3		Yes / Ja	Vitamin D, Vitamin B12 / Vitamin B12		1	2	2				2	d	3
1	I agree / Ich stimme zu	35	2	Austria	1	Inpatient care / Stationäre Behandlung		2	14	8	9	Affective disorders / Affektive Störungen, Anxiety disorders / Angsterkrankungen, Psychotic disorders / Psychotische Erkrankungen, Eating disorders / Esstörungen	7	6	4		No / Nein	No / Nein	3	8	8	8	Yes / Ja	Congresses and events / Kongresse und Veranstaltungen	3	1	6	9	3	3	3	2	Yes / Ja	Zinc / Zink, Magnesium		1	2	2				2	b, d	4
1	I agree / Ich stimme zu	35	1	Austria	6	Outpatient care / Ambulante Behandlung		2	15 Jahre	8	3	No, never / Nein, niemals	8	3	4		No / Nein	No / Nein	1	10	10	10	Yes / Ja	Congresses and events / Kongresse und Veranstaltungen, Scientific Journals / Wissenschaftliche Zeitschriften	8	4	5	5	2	1	4	1	Yes / Ja	Vitamin D, Omega 3, Magnesium, Vitamin B6 / Vitamin B6, Vitamin B12 / Vitamin B12		1	2	1	Other / Andere	Kalorienreduktion	g	1	b, d	4
1	I agree / Ich stimme zu	35	1	Austria	6			1	11	8	3	Eating disorders / Esstörungen	8	8	4		No / Nein	No / Nein	2	6	7	8	Yes / Ja	Training during studies / Ausbildungen und Fortbildungen während der Ausbildung, Congresses and events / Kongresse und Veranstaltungen	8	6	7	5	3	2	3	3	No / Nein			1	2	2				2	d	5
1	I agree / Ich stimme zu	35	1	Austria	1	Outpatient care / Ambulante Behandlung, Day care hospital / Tagesklinik		1	13	8	5	Eating disorders / Esstörungen, Others / Andere	7	7	4		No / Nein		8	8	9	7	Yes / Ja	Training during studies / Ausbildungen und Fortbildungen während der Ausbildung, Congresses and events / Kongresse und Veranstaltungen	4	1	5	7	3	4	3	3	Yes / Ja	Vitamin D, Omega 3, Selenium / Selen, Zinc / Zink, Magnesium, Vitamin B12 / Vitamin B12, Folic acid / Folsäure, Iron / Eisen		1	2	1	Diet according to national dietary guidelines / Ernährungsform nach nationalen Empfehlungen, Vegetarian diet / Vegetarische Ernährung, Vegan diet / Vegane Ernährung, Low carb diet / Diät mit wenigen Kohlenhydraten "low carb"		d, g, c	1	b, c, d	3
1	I agree / Ich stimme zu	35	1	Austria	2	Outpatient care / Ambulante Behandlung		7	21	8	3	Affective disorders / Affektive Störungen, Anxiety disorders / Angsterkrankungen, Psychotic disorders / Psychotische Erkrankungen, Obsessive compulsive disorder / Zwangsstörung, Eating disorders / Esstörungen, Others / Andere	8	7	2		Yes / Ja	No / Nein	6	10	10	6	Yes / Ja	Interdisciplinary meetings / Interdisziplinäre Sitzungen, Training during studies / Ausbildungen und Fortbildungen während der Ausbildung, Congresses and events / Kongresse und Veranstaltungen, Scientific Journals / Wissenschaftliche Zeitschriften	6	4	5	4	3	2	4	1	Yes / Ja	Vitamin D, Omega 3, Magnesium, Vitamin B6 / Vitamin B6, Vitamin B12 / Vitamin B12		1	1	1	Diet according to national dietary guidelines / Ernährungsform nach nationalen Empfehlungen, Other / Andere	Schlank ohne Diät	d, i, g, c	1	b, d	4
1	I agree / Ich stimme zu	35	1	Austria	3	Private practice / Eigene Praxis bzw Ordination		4		8	3	No, never / Nein, niemals	10	10	4		No / Nein	No / Nein	1	10	10	10	Yes / Ja	Training during studies / Ausbildungen und Fortbildungen während der Ausbildung	3	1	3	8	2	1	1	1	No / Nein			2	2	2				2	a	5
1	I agree / Ich stimme zu	35	1	Austria	2	Outpatient care / Ambulante Behandlung		2	20	8	3	Others / Andere	3	2	4		No / Nein		1	3	3	4	Yes / Ja	Scientific Journals / Wissenschaftliche Zeitschriften	6	3	4	2	3	3	1	1	Yes / Ja	Omega 3		1	2	2				2	b, d	4
1	I agree / Ich stimme zu	35	1	Austria	5	Day care hospital / Tagesklinik		7	40 Jahre	8	3	Eating disorders / Esstörungen	8	8	2		Yes / Ja	Yes / Ja	9	10	9	5	Yes / Ja	Congresses and events / Kongresse und Veranstaltungen, Scientific Journals / Wissenschaftliche Zeitschriften	3	1	5	8	3	5	4	4	No / Nein			2	2	1	Other / Andere	Verbot alkoholischer Nahrungsmittel, Verbot illegaler Drogen	g, l	2	d, e	5
1	I agree / Ich stimme zu	35	2	Austria	1	Inpatient care / Stationäre Behandlung		2	15	8	3	Affective disorders / Affektive Störungen	9	8	2		Yes / Ja	Yes / Ja	7	10	10	10	Yes / Ja	Interdisciplinary meetings / Interdisziplinäre Sitzungen	5	3	4	8	3	3	3	3	Yes / Ja	Vitamin D		1	2	2			d	2	b, d	3
1	I agree / Ich stimme zu	35	1	Austria	2	Outpatient care / Ambulante Behandlung		1	1	1	3	No, never / Nein, niemals	6	1	4		No / Nein		1	6	6	7	Yes / Ja	Training during studies / Ausbildungen und Fortbildungen während der Ausbildung	5	4	6	1	3	1	4	1	No / Nein			2	2	2				2	a	5
1	I agree / Ich stimme zu	35	1	Austria	2	Outpatient care / Ambulante Behandlung		4	5	8	3	Anxiety disorders / Angsterkrankungen, Eating disorders / Esstörungen, Others / Andere	4	4	4		Yes / Ja	No / Nein	5	5	8	5	Yes / Ja	Training during studies / Ausbildungen und Fortbildungen während der Ausbildung, Congresses and events / Kongresse und Veranstaltungen, Scientific Journals / Wissenschaftliche Zeitschriften	4	3	10	7	3	3	4	4	Yes / Ja	Vitamin D, Magnesium, Vitamin B12 / Vitamin B12, Folic acid / Folsäure, Iron / Eisen		1	2	2			d, f, g, a, b, c	2	b, d	5
1	I agree / Ich stimme zu	35	1	Austria	1	Inpatient care / Stationäre Behandlung		8	20 Jahre		3	No, never / Nein, niemals	5	6	4		No / Nein		1	7	7	10	Yes / Ja	Congresses and events / Kongresse und Veranstaltungen, Journal club / Journal Club	4	3	4	5	3	1	1	2	No / Nein			2	2	2				2	e	4
1	I agree / Ich stimme zu	35	1	Austria	1	Inpatient care / Stationäre Behandlung		2	12		5	Affective disorders / Affektive Störungen, Anxiety disorders / Angsterkrankungen, Eating disorders / Esstörungen, Others / Andere	9	5	4		No / Nein		3	6	6	8	Yes / Ja	Master studies / Master-Studium, Congresses and events / Kongresse und Veranstaltungen, Scientific Journals / Wissenschaftliche Zeitschriften	3	2	3	6	3	4	4	1	No / Nein			2	2	2			d, g, a, c	2	a, b, d	5
1	I agree / Ich stimme zu	35	1	Austria	2	Outpatient care / Ambulante Behandlung		2	20	8	3	Affective disorders / Affektive Störungen, Eating disorders / Esstörungen	8	1	4		No / Nein		2	9	6	8	Yes / Ja	Congresses and events / Kongresse und Veranstaltungen, Scientific Journals / Wissenschaftliche Zeitschriften	6	4	2	1	3	1	2	1	No / Nein			1	2	2				1	d	5
1	I agree / Ich stimme zu	35	1	Austria	3	Private practice / Eigene Praxis bzw Ordination		2	5	8	3	No, never / Nein, niemals	3	2	4		No / Nein		2	3	3	2	No / Nein		5	5	4	2	1	1	1	1	No / Nein			1	2	2				2	a	5
1	I agree / Ich stimme zu	35	1	Austria	6			7	5	8	3	Affective disorders / Affektive Störungen, Anxiety disorders / Angsterkrankungen, Eating disorders / Esstörungen	7	10	4	4	No / Nein	No / Nein	4	9	10	10	Yes / Ja	Interdisciplinary meetings / Interdisziplinäre Sitzungen	3	1	10	4	1	3	3	1	No / Nein			1	2	2	Diet according to national dietary guidelines / Ernährungsform nach nationalen Empfehlungen		g	1	e	5
1	I agree / Ich stimme zu	35	1	Austria	3	Private practice / Eigene Praxis bzw Ordination		1	19 Jahre		3	No, never / Nein, niemals	5	1	4		No / Nein		2	10	10	10	Yes / Ja	Congresses and events / Kongresse und Veranstaltungen	5	3	3	1	3	1	1	1	No / Nein			1	2	2				1	d	5
1	I agree / Ich stimme zu	35	1	Austria	6	Inpatient care / Stationäre Behandlung, Day care hospital / Tagesklinik, Private practice / Eigene Praxis bzw Ordination		7	10		6	No, never / Nein, niemals	3		4		No / Nein	No / Nein	2	5	7	2	Yes / Ja	Congresses and events / Kongresse und Veranstaltungen	7	3	4	2	3	1	2	2	No / Nein			1	2	2				2	b, d	5
1	I agree / Ich stimme zu	35	1	Austria	1	Inpatient care / Stationäre Behandlung		6	20	8	9	Affective disorders / Affektive Störungen, Anxiety disorders / Angsterkrankungen	8	8	4		No / Nein	No / Nein	5	10	10	10	Yes / Ja	Interdisciplinary meetings / Interdisziplinäre Sitzungen, Congresses and events / Kongresse und Veranstaltungen, Scientific Journals / Wissenschaftliche Zeitschriften	3	2	3	8	2	3	3	3	Yes / Ja	Vitamin D, Omega 3, Selenium / Selen, Zinc / Zink, Magnesium, Vitamin B6 / Vitamin B6, Vitamin B12 / Vitamin B12, Folic acid / Folsäure	L Arginin	1	2	1	Mediterranean diet / Mediterrane Diät, Vegetarian diet / Vegetarische Ernährung, Ketogenic diet / Ketogene Diät, Low carb diet / Diät mit wenigen Kohlenhydraten "low carb"		d, i, g, b	1	b, c, d	4
1	I agree / Ich stimme zu	35	1	Germany	1	University and education / Universität und Lehre		3	25		3	Others / Andere	6	5	3	4	No / Nein		7	6	5	1	No / Nein	Scientific Journals / Wissenschaftliche Zeitschriften	5	5	6	5	3	3	4	3	Yes / Ja	Vitamin D, Vitamin B6 / Vitamin B6, Vitamin B12 / Vitamin B12		1	2	2			d	1	d	3
1	I agree / Ich stimme zu	35		Iran	2	Psychotherapy outpatient care / Ambulante psychotherapeutische Behandlung, University and education / Universität und Lehre		2	6	8	3	No, never / Nein, niemals	5	3	4		Yes / Ja	No / Nein	4	6	5	4	Yes / Ja	Training during studies / Ausbildungen und Fortbildungen während der Ausbildung	6	3	3	3	3		1	2	No / Nein			1	2	2				1	b, d	4
1	I agree / Ich stimme zu	35	1	Iran	2	Inpatient care / Stationäre Behandlung, Outpatient care / Ambulante Behandlung, Private practice / Eigene Praxis bzw Ordination, University and education / Universität und Lehre		5	20 Jahre		3	Eating disorders / Esstörungen	6	5	2		Yes / Ja	No / Nein	3	3	7	2	Yes / Ja	Interdisciplinary meetings / Interdisziplinäre Sitzungen, Congresses and events / Kongresse und Veranstaltungen, Scientific Journals / Wissenschaftliche Zeitschriften	5	2	4	8	1	3	3	2	No / Nein			1	1	1	Other / Andere	individuell. Abends keine aufputschenden Lebensmittel. Beispielsweise	i, e, k, b	2	d	5
1	I agree / Ich stimme zu	35	1	Ireland	2	Psychotherapy outpatient care / Ambulante psychotherapeutische Behandlung		1	17	8	5	No, never / Nein, niemals	7	3	4		No / Nein	No / Nein	2	7	8	7	Yes / Ja	Congresses and events / Kongresse und Veranstaltungen	7	3	7	3	3	1	1	1	Yes / Ja	Vitamin D, Vitamin B6 / Vitamin B6, Vitamin B12 / Vitamin B12, Iron / Eisen		1	2	2				2	b, d, e	5
1	I agree / Ich stimme zu	35	2	Israel	3			1	14 Jahre		5	No, never / Nein, niemals	2	1	4	4	No / Nein	No / Nein	1	3	2	2	Yes / Ja	Congresses and events / Kongresse und Veranstaltungen, Scientific Journals / Wissenschaftliche Zeitschriften	10	8	7	2	1	1	1	1	No / Nein			1	2	2				1	d	5
1	I agree / Ich stimme zu	35	1	Israel	5	Day care hospital / Tagesklinik		9	30	8	5	No, never / Nein, niemals	8	6	4		No / Nein		2	8	8	8	Yes / Ja	Congresses and events / Kongresse und Veranstaltungen	8	8	6	7	3	1	2	1	Yes / Ja	Vitamin D, Omega 3, Folic acid / Folsäure		1	2	2				1	d	5
1	I agree / Ich stimme zu	35	2	Israel	3	Outpatient care / Ambulante Behandlung		3	8	8	3	Eating disorders / Esstörungen, Others / Andere	7	1	3		No / Nein		1	8	7	4	Yes / Ja	Scientific Journals / Wissenschaftliche Zeitschriften	4	3	4	3	3	2	2	1	No / Nein			1	2	2				2	b, d, e
1	I agree / Ich stimme zu	35	2	Israel	3	Outpatient care / Ambulante Behandlung	8020	8	4	8	7	No, never / Nein, niemals	7	9	4		No / Nein		2	9	10	8	Yes / Ja	Interdisciplinary meetings / Interdisziplinäre Sitzungen, Training during studies / Ausbildungen und Fortbildungen während der Ausbildung, Congresses and events / Kongresse und Veranstaltungen, Scientific Journals / Wissenschaftliche Zeitschriften	7	2		4	3	1	2		No / Nein			1	2	2				1	d	5
1	I agree / Ich stimme zu	35	1	Israel	3	Private practice / Eigene Praxis bzw Ordination		7	16 Jahre		3	Affective disorders / Affektive Störungen, Others / Andere	8	8	4	4	No / Nein	No / Nein	3	9	9	10	Yes / Ja	Congresses and events / Kongresse und Veranstaltungen, Scientific Journals / Wissenschaftliche Zeitschriften	6	4	4	9	3	1	1	1	Yes / Ja	Vitamin D, Omega 3, Zinc / Zink, Magnesium, Vitamin B6 / Vitamin B6, Vitamin B12 / Vitamin B12	Ashwaganda, Aminas	1	1	1	Low carb diet / Diät mit wenigen Kohlenhydraten "low carb"		d, l	2	b, d	4
1	I agree / Ich stimme zu	35	2	Serbia	2	Psychotherapy outpatient care / Ambulante psychotherapeutische Behandlung		2	4	8	3	No, never / Nein, niemals	8	3	4		No / Nein		2	9	10	7	Yes / Ja	Congresses and events / Kongresse und Veranstaltungen, Scientific Journals / Wissenschaftliche Zeitschriften	7	5	5	3	2	1	1	1	No / Nein			1	2	2			g, c	1	b	5
1	I agree / Ich stimme zu	35	1	Ukraine	1	Inpatient care / Stationäre Behandlung, Psychotherapy outpatient care / Ambulante psychotherapeutische Behandlung, University and education / Universität und Lehre		2	7	8	3	No, never / Nein, niemals	8	6	2		Yes / Ja	No / Nein	4	7	8	7	Yes / Ja	Interdisciplinary meetings / Interdisziplinäre Sitzungen, Training during studies / Ausbildungen und Fortbildungen während der Ausbildung	6	4	5	3	3	1	1	4	No / Nein			1	2	2				2	d	5
2	I agree / Ich stimme zu	35	1	Austria	1	Outpatient care / Ambulante Behandlung, University and education / Universität und Lehre		4	23		3	No, never / Nein, niemals	8	10	4		No / Nein		1	10	8	6	Yes / Ja	Congresses and events / Kongresse und Veranstaltungen	4	3	7	9	3	1	1	1	No / Nein			2	2	2				1	b, d, e	5
2	I agree / Ich stimme zu	35	1	Austria	1	Inpatient care / Stationäre Behandlung, Day care hospital / Tagesklinik		1	40	8	5	Eating disorders / Esstörungen	5	5	4		Yes / Ja	No / Nein	8	10	10	6	Yes / Ja	Interdisciplinary meetings / Interdisziplinäre Sitzungen, Congresses and events / Kongresse und Veranstaltungen	5	4	4	8	3	5	5	4	Yes / Ja	Vitamin D, Omega 3, Vitamin E, Selenium / Selen, Zinc / Zink, Magnesium, Vitamin B6 / Vitamin B6, Vitamin B12 / Vitamin B12, Folic acid / Folsäure, Iron / Eisen		1	1	1	Mediterranean diet / Mediterrane Diät, Glyx diet / Glyx Diät		d, g, h, b, c	2	b, d	1
2	I agree / Ich stimme zu	35	2	Austria	1	Inpatient care / Stationäre Behandlung, University and education / Universität und Lehre		2	20 Jahre	8	9	Anxiety disorders / Angsterkrankungen, Psychotic disorders / Psychotische Erkrankungen, Eating disorders / Esstörungen	8	4	4	4	No / Nein	Yes / Ja	1	7	7	6	Yes / Ja	Interdisciplinary meetings / Interdisziplinäre Sitzungen, Scientific Journals / Wissenschaftliche Zeitschriften	4		6	3	3	2	2	1	No / Nein			1	2	2				1	b, d, e	4
2	I agree / Ich stimme zu	35	1	Austria	2	Outpatient care / Ambulante Behandlung		10	25		3	Others / Andere	8		4		No / Nein		5	8	7	7	Yes / Ja	Interdisciplinary meetings / Interdisziplinäre Sitzungen, Congresses and events / Kongresse und Veranstaltungen, Scientific Journals / Wissenschaftliche Zeitschriften	5	3	5	5	3			1	No / Nein		nein	2	2	2				2	b, d	5
2	I agree / Ich stimme zu	35	1	Croatia	1	Day care hospital / Tagesklinik		10	"LSF" Graz	8	3	Anxiety disorders / Angsterkrankungen	6	5	4		Yes / Ja	Yes / Ja	3	4	4	7	Yes / Ja	Congresses and events / Kongresse und Veranstaltungen, Scientific Journals / Wissenschaftliche Zeitschriften	7	4	9	3	3	3	1	1	Yes / Ja	Vitamin D		2	2	2				2	b, d	5
2	I agree / Ich stimme zu	35	2	Denmark	1	Inpatient care / Stationäre Behandlung		2	10	8	6	Eating disorders / Esstörungen	6	9	4		Yes / Ja	Yes / Ja	8	7	6	6	Yes / Ja	Interdisciplinary meetings / Interdisziplinäre Sitzungen, Training during studies / Ausbildungen und Fortbildungen während der Ausbildung, Scientific Journals / Wissenschaftliche Zeitschriften	6	2	5	6	3	3	3	2	No / Nein			1	2	1	Diet according to national dietary guidelines / Ernährungsform nach nationalen Empfehlungen, Low carb diet / Diät mit wenigen Kohlenhydraten "low carb"		g, c	2	b, c, d	4
2	I agree / Ich stimme zu	35	2	Israel	3	Private practice / Eigene Praxis bzw Ordination		2	15	8	3	Others / Andere	8	3	4		No / Nein	No / Nein	3	8	8	4	Yes / Ja	Congresses and events / Kongresse und Veranstaltungen	7	5	3	3	3	2	1	1	Yes / Ja	Omega 3, Zinc / Zink, Iron / Eisen		1	1	2	Diet according to national dietary guidelines / Ernährungsform nach nationalen Empfehlungen		g, h	2	b, d	4
2	I agree / Ich stimme zu	35	1	Lithuania	1	Inpatient care / Stationäre Behandlung, Private practice / Eigene Praxis bzw Ordination		7	13 Jahre	8	3	Others / Andere	5	7	4		No / Nein		5	5	5	6	Yes / Ja	Training during studies / Ausbildungen und Fortbildungen während der Ausbildung, Congresses and events / Kongresse und Veranstaltungen, Scientific Journals / Wissenschaftliche Zeitschriften	5	5	6	4	1	2	3	3	Yes / Ja	Vitamin D, Selenium / Selen, Zinc / Zink, Magnesium, Vitamin B6 / Vitamin B6, Vitamin B12 / Vitamin B12, Iron / Eisen	Calcium	1	2	1	Diet according to national dietary guidelines / Ernährungsform nach nationalen Empfehlungen		b, c	1	b, d, e	3
2	I agree / Ich stimme zu	35	1	Malaysia	1	University and education / Universität und Lehre		8	10	8	3	Affective disorders / Affektive Störungen, Anxiety disorders / Angsterkrankungen, Eating disorders / Esstörungen	10	7	4		Yes / Ja	No / Nein	7	10	10	10	Yes / Ja	Congresses and events / Kongresse und Veranstaltungen	6	3	6	9	3	2	2	3	No / Nein			1	2	2				1	b, d	5
2	I agree / Ich stimme zu	35	1	Mexico	3	Private practice / Eigene Praxis bzw Ordination		2	6 Jahre		3	No, never / Nein, niemals	6		4		No / Nein	No / Nein	3	9	9	6	Yes / Ja	Congresses and events / Kongresse und Veranstaltungen	7	5	8	4	3	2	2	2	No / Nein			1	2	2			i, g, h, a, b, c	2	b, d	5
2	I agree / Ich stimme zu	35	1	Spain	2	Outpatient care / Ambulante Behandlung		9	12		3	Affective disorders / Affektive Störungen, Anxiety disorders / Angsterkrankungen, Eating disorders / Esstörungen	8	4	4		No / Nein	No / Nein	4	9	9	8	Yes / Ja	Interdisciplinary meetings / Interdisziplinäre Sitzungen, Training during studies / Ausbildungen und Fortbildungen während der Ausbildung, Congresses and events / Kongresse und Veranstaltungen	6	6	8	8	3	3	2		Yes / Ja	Vitamin B12 / Vitamin B12, Iron / Eisen	Gingko	1	1	2			i, f, g, h	2	b, d	3
3	I agree / Ich stimme zu	35	1	Austria	3	Private practice / Eigene Praxis bzw Ordination		7	-	8	3	No, never / Nein, niemals	10	1	4		Yes / Ja	No / Nein	7	10	9	10	Yes / Ja	Interdisciplinary meetings / Interdisziplinäre Sitzungen, Training during studies / Ausbildungen und Fortbildungen während der Ausbildung, Congresses and events / Kongresse und Veranstaltungen	3	4	4	2	3	1	1	1	No / Nein			1	2	2				1	a	5
3	I agree / Ich stimme zu	35	1	Germany	4	Inpatient care / Stationäre Behandlung	2325	6	11		3	Anxiety disorders / Angsterkrankungen, Obsessive compulsive disorder / Zwangsstörung, Eating disorders / Esstörungen	9	9	4		No / Nein	No / Nein	5	9	8	9	Yes / Ja	Congresses and events / Kongresse und Veranstaltungen	5	5	5	7	3	3	2	2	No / Nein			1	1	2				1	b, c, d	5
6	I agree / Ich stimme zu	35	2	Austria	1	Inpatient care / Stationäre Behandlung, Psychotherapy outpatient care / Ambulante psychotherapeutische Behandlung, In training / In Ausbildung		1	3	1	9	No, never / Nein, niemals	6	7	1		No / Nein	No / Nein	3	7	7	5	Yes / Ja	Training during studies / Ausbildungen und Fortbildungen während der Ausbildung	7	2	5	8	3	2	3	1	Yes / Ja	Vitamin D, Iron / Eisen		1	2	2			a, c	2	b, d
6	I agree / Ich stimme zu	35	1	Slovenia	2	Outpatient care / Ambulante Behandlung		1	3	8	3	No, never / Nein, niemals	3	3	4	4	No / Nein		3	10	5	9	Yes / Ja	Interdisciplinary meetings / Interdisziplinäre Sitzungen, Scientific Journals / Wissenschaftliche Zeitschriften	8	4	2	2	3	1	3	3	No / Nein			1	2	2				2	d	5
6	I agree / Ich stimme zu	35	2	Switzerland	1	Inpatient care / Stationäre Behandlung		2	3	8	3	No, never / Nein, niemals	4	8	4		No / Nein	No / Nein	1	4	5	6	Yes / Ja	Training during studies / Ausbildungen und Fortbildungen während der Ausbildung, Congresses and events / Kongresse und Veranstaltungen, Scientific Journals / Wissenschaftliche Zeitschriften	4	2	2	2	3	1	1	2	Yes / Ja	Vitamin D		1	2	2			h	2	a, d	5
1	I agree / Ich stimme zu	36	1	Australia	3	Private practice / Eigene Praxis bzw Ordination, University and education / Universität und Lehre		10			9	No, never / Nein, niemals	9	1			No / Nein		2	9	9	1	Yes / Ja	Congresses and events / Kongresse und Veranstaltungen, Scientific Journals / Wissenschaftliche Zeitschriften	3	2	2	1	3	1	1	1	No / Nein			2	2	2				2	d	5
1	I agree / Ich stimme zu	36	1	Australia	3	Private practice / Eigene Praxis bzw Ordination		8	11	8	3	No, never / Nein, niemals	10	1	4		No / Nein		1	10	6	10	Yes / Ja	Interdisciplinary meetings / Interdisziplinäre Sitzungen, Training during studies / Ausbildungen und Fortbildungen während der Ausbildung	3	1	3	1	3	1	1	1	No / Nein			1	2	2				2	d	5
1	I agree / Ich stimme zu	36	1	Austria	2	Outpatient care / Ambulante Behandlung		4	4	8	3	No, never / Nein, niemals	8	6	3		Yes / Ja	No / Nein	7	8	8	8	Yes / Ja	Interdisciplinary meetings / Interdisziplinäre Sitzungen, Training during studies / Ausbildungen und Fortbildungen während der Ausbildung, Congresses and events / Kongresse und Veranstaltungen, Scientific Journals / Wissenschaftliche Zeitschriften	6	4	3	2	1	1	1		No / Nein			1	2	2				1	d, e	5
1	I agree / Ich stimme zu	36	1	Austria	1	University and education / Universität und Lehre		1	6	8	3	No, never / Nein, niemals	8	10	4		No / Nein	No / Nein	1	4	6	7	Yes / Ja	Interdisciplinary meetings / Interdisziplinäre Sitzungen, Training during studies / Ausbildungen und Fortbildungen während der Ausbildung, Scientific Journals / Wissenschaftliche Zeitschriften	6	3	8	2	3	1	1	1	No / Nein			1	2	2				1	b, d	5
1	I agree / Ich stimme zu	36	2	Austria	1	Inpatient care / Stationäre Behandlung, Outpatient care / Ambulante Behandlung, Day care hospital / Tagesklinik, Psychotherapy outpatient care / Ambulante psychotherapeutische Behandlung, Private practice / Eigene Praxis bzw Ordination		8	28 Jahre	8	3	No, never / Nein, niemals	7	3	4		No / Nein		3	8	4	5	Yes / Ja	Interdisciplinary meetings / Interdisziplinäre Sitzungen	6	5	5	2	2	1	1	1	No / Nein			1	2	1	Diet according to national dietary guidelines / Ernährungsform nach nationalen Empfehlungen		g	1	a	5
1	I agree / Ich stimme zu	36	1	Austria	1	Inpatient care / Stationäre Behandlung, Private practice / Eigene Praxis bzw Ordination		8	5	8	5	Affective disorders / Affektive Störungen, Eating disorders / Esstörungen, Others / Andere	8	9	4		No / Nein	No / Nein	6	9	10	7	Yes / Ja	Congresses and events / Kongresse und Veranstaltungen, Scientific Journals / Wissenschaftliche Zeitschriften	8	6	5	8	3	3	3	1	Yes / Ja	Vitamin D		1	2	2				2	b, d, e	4
1	I agree / Ich stimme zu	36	1	Austria	1	Inpatient care / Stationäre Behandlung		10	20	8	6	No, never / Nein, niemals	3	3	3	4	Yes / Ja	No / Nein	4	6	6	6	Yes / Ja	Training during studies / Ausbildungen und Fortbildungen während der Ausbildung, Congresses and events / Kongresse und Veranstaltungen	3	2	2	5	3	2	2	1	Yes / Ja	Vitamin D		1	2	2			g, h, c	1	b, d	5
1	I agree / Ich stimme zu	36	1	Austria	6	Inpatient care / Stationäre Behandlung, Outpatient care / Ambulante Behandlung		8	15	8	3	No, never / Nein, niemals	8	4	4		No / Nein		4	10	10	6	Yes / Ja	Training during studies / Ausbildungen und Fortbildungen während der Ausbildung, Congresses and events / Kongresse und Veranstaltungen	5	4	3	4	3	1	2	1	No / Nein			1	2	2				2	a	5
1	I agree / Ich stimme zu	36	1	Austria	2	Outpatient care / Ambulante Behandlung		1	11 Jahre	8	3	Eating disorders / Esstörungen, Others / Andere	8	5	4		No / Nein		3	10	10	10	Yes / Ja	Interdisciplinary meetings / Interdisziplinäre Sitzungen, Training during studies / Ausbildungen und Fortbildungen während der Ausbildung, Congresses and events / Kongresse und Veranstaltungen, Scientific Journals / Wissenschaftliche Zeitschriften	5	3	5	2	3	1	1	1	No / Nein			1	2	2				2	b, d, e	5
1	I agree / Ich stimme zu	36	1	Austria	4	Inpatient care / Stationäre Behandlung		3	5 jahre		7	Others / Andere	8	8	4		No / Nein	No / Nein	6	5	6	5	Yes / Ja	Training during studies / Ausbildungen und Fortbildungen während der Ausbildung, Scientific Journals / Wissenschaftliche Zeitschriften	5	2	4	6	3	3	3	1	No / Nein			1	2	1	Diet according to national dietary guidelines / Ernährungsform nach nationalen Empfehlungen		l	1	b, d	5
1	I agree / Ich stimme zu	36	1	Austria	1	Inpatient care / Stationäre Behandlung		8	9 Jahre	8	3	Eating disorders / Esstörungen	4	2	4		No / Nein		1	7	6	9	Yes / Ja	Training during studies / Ausbildungen und Fortbildungen während der Ausbildung	8	5	8	3	3	2	3	1	Yes / Ja	Vitamin D, Omega 3		1	2	2			g, h, b, c	1	b, d	5
1	I agree / Ich stimme zu	36	2	Austria	1	Private practice / Eigene Praxis bzw Ordination, University and education / Universität und Lehre		7	seit Studiumende 1979	8	5	Affective disorders / Affektive Störungen, Anxiety disorders / Angsterkrankungen, Eating disorders / Esstörungen, Others / Andere	9	4	4		No / Nein		6	8	9	8	Yes / Ja	Congresses and events / Kongresse und Veranstaltungen, Scientific Journals / Wissenschaftliche Zeitschriften	6	2	2	5	3	2	3	2	Yes / Ja	Vitamin D		1	2	1	Mediterranean diet / Mediterrane Diät		a, l	1	d	4
1	I agree / Ich stimme zu	36	1	Austria	1	Inpatient care / Stationäre Behandlung		5	9	8	6	No, never / Nein, niemals	10	10	4		No / Nein		2	9	10	10	Yes / Ja	Training during studies / Ausbildungen und Fortbildungen während der Ausbildung	3	1	5	2	3	1	1	1	No / Nein			1	1	2				2	d	5
1	I agree / Ich stimme zu	36	1	Austria	3	Inpatient care / Stationäre Behandlung, Private practice / Eigene Praxis bzw Ordination		1	12		5	Affective disorders / Affektive Störungen, Obsessive compulsive disorder / Zwangsstörung, Others / Andere	8	8	3	4	No / Nein		6	6	8	7	Yes / Ja	Training during studies / Ausbildungen und Fortbildungen während der Ausbildung	4	3	6	6	2	3	4	4	Yes / Ja	Vitamin D, Magnesium, Iron / Eisen		1	2	2			d, h, b, c	1	b, d	4
1	I agree / Ich stimme zu	36	1	Austria	1	Inpatient care / Stationäre Behandlung, Private practice / Eigene Praxis bzw Ordination		7	22	8	3	Eating disorders / Esstörungen, Others / Andere	8	8	4		Yes / Ja	Yes / Ja	5	8	9	8	Yes / Ja	Interdisciplinary meetings / Interdisziplinäre Sitzungen, Scientific Journals / Wissenschaftliche Zeitschriften	7	4	8	4	3	2	2		No / Nein			2	2	1	Diet according to national dietary guidelines / Ernährungsform nach nationalen Empfehlungen		l	2	b, d	3
1	I agree / Ich stimme zu	36	1	Austria	4	Inpatient care / Stationäre Behandlung		8	10 Jahre	8	3	Anxiety disorders / Angsterkrankungen, Obsessive compulsive disorder / Zwangsstörung, Eating disorders / Esstörungen	7	5	3		Yes / Ja	No / Nein	3	8	7	8	Yes / Ja	Training during studies / Ausbildungen und Fortbildungen während der Ausbildung, Scientific Journals / Wissenschaftliche Zeitschriften	6	6	5	6	3	2	2		No / Nein			2	2	2				2	b, d	5
1	I agree / Ich stimme zu	36	1	Austria	6			7	7		3	Affective disorders / Affektive Störungen, Anxiety disorders / Angsterkrankungen, Psychotic disorders / Psychotische Erkrankungen, Obsessive compulsive disorder / Zwangsstörung, Eating disorders / Esstörungen, Others / Andere	8	10	4		Yes / Ja	No / Nein	9	10	8	1	Yes / Ja	Congresses and events / Kongresse und Veranstaltungen	4	1	3	10	3	3	4	4	No / Nein			1	2	1	Diet according to national dietary guidelines / Ernährungsform nach nationalen Empfehlungen		d, i, e, g, k, j, b, c	2	b, c, d	3
1	I agree / Ich stimme zu	36	1	Austria	6	Outpatient care / Ambulante Behandlung		10	22		3	Affective disorders / Affektive Störungen, Anxiety disorders / Angsterkrankungen, Eating disorders / Esstörungen	8	2	4										4	3	5	5	3	3	3	3	Yes / Ja	Vitamin D, Omega 3, Zinc / Zink, Magnesium, Vitamin B6 / Vitamin B6, Vitamin B12 / Vitamin B12	Probiotika	1	1	2				2	b, d	3
1	I agree / Ich stimme zu	36	1	Austria	1	Inpatient care / Stationäre Behandlung		6	30		3	Eating disorders / Esstörungen	3	4	3		Yes / Ja	No / Nein	1	6	6	4	No / Nein		2	1	4	5	1	1	2	1	No / Nein			2	2						b, d	4
1	I agree / Ich stimme zu	36	1	Austria	4	Inpatient care / Stationäre Behandlung		1	14		3	No, never / Nein, niemals	2	3	4		No / Nein	No / Nein	1	5	3	3	No / Nein	Training during studies / Ausbildungen und Fortbildungen während der Ausbildung	6	5	3	4	3	1	2	1	No / Nein			2	2	2				2	b, c, d	4
1	I agree / Ich stimme zu	36	1	Austria	3	Private practice / Eigene Praxis bzw Ordination	Geronotopsychologie	9	12		3	Affective disorders / Affektive Störungen	10	5	4		Yes / Ja	No / Nein	7	8	7	8	Yes / Ja	Interdisciplinary meetings / Interdisziplinäre Sitzungen, Training during studies / Ausbildungen und Fortbildungen während der Ausbildung, Congresses and events / Kongresse und Veranstaltungen	4	3	7	6	3	2	3	4	Yes / Ja	Vitamin D, Omega 3, Magnesium, Vitamin B12 / Vitamin B12, Other / Andere	K2, Vitamin B Komplex,	1	1	1	Mediterranean diet / Mediterrane Diät, Other / Andere	Ausgewogen	d, f	1	b, d	5
1	I agree / Ich stimme zu	36	1	Austria	4	Outpatient care / Ambulante Behandlung	Klinische Psychologie	8	25		3	Eating disorders / Esstörungen, Others / Andere	4	2	4		No / Nein		1	5	5	3	Yes / Ja	Interdisciplinary meetings / Interdisziplinäre Sitzungen, Scientific Journals / Wissenschaftliche Zeitschriften	5	3	5	2	3	2	2	1	No / Nein			1	2	1	Diet according to national dietary guidelines / Ernährungsform nach nationalen Empfehlungen		g, c	2	b, d	4
1	I agree / Ich stimme zu	36	1	Austria	1	Inpatient care / Stationäre Behandlung		2	19		3	Others / Andere	6	2	4		No / Nein		3	6	6	4	Yes / Ja	Interdisciplinary meetings / Interdisziplinäre Sitzungen, Training during studies / Ausbildungen und Fortbildungen während der Ausbildung, Congresses and events / Kongresse und Veranstaltungen, Scientific Journals / Wissenschaftliche Zeitschriften	6	3	2	4	3	2			Yes / Ja	Other / Andere	ich habe empfohlen mit einem Arzt über die Einnahme zu sprechen	1	2	1	Other / Andere	Koffeinfrei	h	1	b, c, d	4
1	I agree / Ich stimme zu	36	2	Israel	3	Private practice / Eigene Praxis bzw Ordination		2	10	8	3	No, never / Nein, niemals	8	4	4		No / Nein		2	9	9	10	Yes / Ja	Interdisciplinary meetings / Interdisziplinäre Sitzungen, Training during studies / Ausbildungen und Fortbildungen während der Ausbildung, Congresses and events / Kongresse und Veranstaltungen	5	3	6	2	3	3	2	2	Yes / Ja	Omega 3		1	2	1	Diet according to national dietary guidelines / Ernährungsform nach nationalen Empfehlungen		g, h, b, c	2	b, d	5
1	I agree / Ich stimme zu	36	1	Ukraine	1	Inpatient care / Stationäre Behandlung, Psychotherapy outpatient care / Ambulante psychotherapeutische Behandlung, Private practice / Eigene Praxis bzw Ordination, University and education / Universität und Lehre		4	5	8	3	Others / Andere	3	7	4		No / Nein	No / Nein	1	4	7	4	Yes / Ja	Training during studies / Ausbildungen und Fortbildungen während der Ausbildung, Congresses and events / Kongresse und Veranstaltungen, Scientific Journals / Wissenschaftliche Zeitschriften	4	2	7	2	3	1	3	3	No / Nein			1	2	1	Diet according to national dietary guidelines / Ernährungsform nach nationalen Empfehlungen		a, b	1	b, d	5
2	I agree / Ich stimme zu	36	1	Austria	1	Inpatient care / Stationäre Behandlung, Outpatient care / Ambulante Behandlung		2	3.5		9	No, never / Nein, niemals	8	6	4		No / Nein	No / Nein	2	6	6	7	Yes / Ja	Interdisciplinary meetings / Interdisziplinäre Sitzungen, Training during studies / Ausbildungen und Fortbildungen während der Ausbildung, Scientific Journals / Wissenschaftliche Zeitschriften	6	4	3	5	3	1	3	1	No / Nein			1	2	2			d, h, b, c	1	d	4
2	I agree / Ich stimme zu	36	2	Austria	1	Inpatient care / Stationäre Behandlung		8	4 Jahre	8	3	No, never / Nein, niemals	7	5	4		Yes / Ja	No / Nein	3	10	7	5	Yes / Ja	Congresses and events / Kongresse und Veranstaltungen, Scientific Journals / Wissenschaftliche Zeitschriften, Journal club / Journal Club	5	4	6	3	3	1	1	1	No / Nein			1	2	2				2	d	5
2	I agree / Ich stimme zu	36	2	Israel	1	Outpatient care / Ambulante Behandlung	1190	2	45		9	Eating disorders / Esstörungen	8		4		Yes / Ja	No / Nein	8	8	8	9	Yes / Ja	Congresses and events / Kongresse und Veranstaltungen, Scientific Journals / Wissenschaftliche Zeitschriften	3	3	3	8	2	3	4	2	Yes / Ja	Vitamin D, Omega 3, Vitamin A, Vitamin E, Selenium / Selen, Zinc / Zink, Magnesium, Vitamin B6 / Vitamin B6, Vitamin B12 / Vitamin B12, Folic acid / Folsäure, Iron / Eisen		1	1	1	Low carb diet / Diät mit wenigen Kohlenhydraten "low carb", Glyx diet / Glyx Diät		i, f, h, a, c	2	b, d	4
2	I agree / Ich stimme zu	36	2	Israel	3	Private practice / Eigene Praxis bzw Ordination		8	0,5 Jahre	1	3	No, never / Nein, niemals	8	1	4		No / Nein	No / Nein	2	10	5	8	Yes / Ja	Interdisciplinary meetings / Interdisziplinäre Sitzungen, Training during studies / Ausbildungen und Fortbildungen während der Ausbildung, Master studies / Master-Studium	8	4	1	1	3	3	1	1	No / Nein			1	2	2	Diet according to national dietary guidelines / Ernährungsform nach nationalen Empfehlungen			2	d	5
2	I agree / Ich stimme zu	36	2	Italy	1	Inpatient care / Stationäre Behandlung		8	1	8	3	No, never / Nein, niemals	9	3	4		No / Nein		1	6	5	4	Yes / Ja	Interdisciplinary meetings / Interdisziplinäre Sitzungen, Training during studies / Ausbildungen und Fortbildungen während der Ausbildung, Scientific Journals / Wissenschaftliche Zeitschriften	5	3	6	6	3	1	1	3	No / Nein			2	2	2				2	d	5
2	I agree / Ich stimme zu	36	1	Lithuania	5	Inpatient care / Stationäre Behandlung, Outpatient care / Ambulante Behandlung, Day care hospital / Tagesklinik, Private practice / Eigene Praxis bzw Ordination		2	26 Jahre	8	3	Eating disorders / Esstörungen	5	5	4		No / Nein		2	5	4	3	No / Nein		4	4	7	3	3	2	2	2	Yes / Ja	Vitamin D		1	2	2				2	d	5
2	I agree / Ich stimme zu	36	1	Lithuania	2	Outpatient care / Ambulante Behandlung		4	5	8	3	Affective disorders / Affektive Störungen	9	7	4		Yes / Ja	No / Nein	3	9	9	10	Yes / Ja	Interdisciplinary meetings / Interdisziplinäre Sitzungen, Congresses and events / Kongresse und Veranstaltungen, Scientific Journals / Wissenschaftliche Zeitschriften	4	2	4	4	3	2	3	2	Yes / Ja	Vitamin D, Magnesium, Iron / Eisen		1	2	2			d	2	b, d, e	3
2	I agree / Ich stimme zu	36	1	Lithuania	1	Inpatient care / Stationäre Behandlung, Outpatient care / Ambulante Behandlung, Private practice / Eigene Praxis bzw Ordination		9	10 Jahre	8	3	No, never / Nein, niemals	5	5	4		No / Nein		2	5	5	2	Yes / Ja	Interdisciplinary meetings / Interdisziplinäre Sitzungen, Scientific Journals / Wissenschaftliche Zeitschriften	5	4	3	7	3	1	1	2	Yes / Ja	Vitamin D		1	2	1	Other / Andere	Portionsmenge reduzieren	c	2	b, d	5
2	I agree / Ich stimme zu	36	1	Mexico	1	Inpatient care / Stationäre Behandlung, Day care hospital / Tagesklinik		2	20		3	No, never / Nein, niemals	5	9	4		No / Nein		7	9	8	6	Yes / Ja	Congresses and events / Kongresse und Veranstaltungen, Scientific Journals / Wissenschaftliche Zeitschriften	6	4	4	8	3	2	3	3	No / Nein			1	1	2	Mediterranean diet / Mediterrane Diät		d, c	1	b, d	4
2	I agree / Ich stimme zu	36	1	Slovenia	1	Inpatient care / Stationäre Behandlung	Facharzt Kinder-und Jugendpsychiatrie	2	11 Jahre	8	6	Eating disorders / Esstörungen	8	5		4	No / Nein	No / Nein	2	10	10	8	Yes / Ja	Interdisciplinary meetings / Interdisziplinäre Sitzungen, Training during studies / Ausbildungen und Fortbildungen während der Ausbildung, Congresses and events / Kongresse und Veranstaltungen	8	4	8	2	2	3	3	3	Yes / Ja	Vitamin D, Omega 3, Magnesium, Vitamin B6 / Vitamin B6, Vitamin B12 / Vitamin B12, Iron / Eisen		1	1	2			g, h	2	b, d	3
2	I agree / Ich stimme zu	36	1	Slovenia	1	In training / In Ausbildung		9	13	8	9	Others / Andere	8	10	4		Yes / Ja	Yes / Ja	7	10	10	9	Yes / Ja	Congresses and events / Kongresse und Veranstaltungen, Scientific Journals / Wissenschaftliche Zeitschriften	6	4	6	8	3	1	4	4	Yes / Ja	Vitamin D, Omega 3, Vitamin B6 / Vitamin B6, Vitamin B12 / Vitamin B12, Folic acid / Folsäure		1	2	1	Mediterranean diet / Mediterrane Diät, Low carb diet / Diät mit wenigen Kohlenhydraten "low carb"		d, f, b	1	b, d	4
2	I agree / Ich stimme zu	36	1	Spain	3	Private practice / Eigene Praxis bzw Ordination		2	18	8	5	No, never / Nein, niemals	6	1	4		Yes / Ja	No / Nein	1	9	8	8	Yes / Ja	Training during studies / Ausbildungen und Fortbildungen während der Ausbildung	4	5	3	2	3	1	1	1	No / Nein			1	2	2				2		5
2	I agree / Ich stimme zu	36	2	USA	1	University and education / Universität und Lehre		10	23		5	Eating disorders / Esstörungen	10	8	4		No / Nein	No / Nein	3	7	8	4	Yes / Ja	Training during studies / Ausbildungen und Fortbildungen während der Ausbildung	4	2	5	2	3	1	1	1	No / Nein			1	2	2				1	b, d	4
3	I agree / Ich stimme zu	36	1	Austria	1	Inpatient care / Stationäre Behandlung, Outpatient care / Ambulante Behandlung		4	8		3	Others / Andere	6	10	4		No / Nein		3	7	4	2	No / Nein	Training during studies / Ausbildungen und Fortbildungen während der Ausbildung, Congresses and events / Kongresse und Veranstaltungen, Scientific Journals / Wissenschaftliche Zeitschriften	7	3	5	5	2		4	3	No / Nein			1	2	1	Diet according to national dietary guidelines / Ernährungsform nach nationalen Empfehlungen		d, b	2	b, d	5
6	I agree / Ich stimme zu	36	1	Ireland	1	Inpatient care / Stationäre Behandlung, Outpatient care / Ambulante Behandlung, In training / In Ausbildung		2	15	8	3	Affective disorders / Affektive Störungen	9	2	4		No / Nein		2	9	9	7	Yes / Ja	Congresses and events / Kongresse und Veranstaltungen	6	6	7	3	3	2	2	1	Yes / Ja	Vitamin D, Magnesium, Folic acid / Folsäure		1	2	2				2	b, d	5
1	I agree / Ich stimme zu	37	1	Austria	2	Outpatient care / Ambulante Behandlung		8	0.5		6	Eating disorders / Esstörungen	8	3			No / Nein	No / Nein	3	9	8	8	Yes / Ja	Training during studies / Ausbildungen und Fortbildungen während der Ausbildung, Congresses and events / Kongresse und Veranstaltungen, Scientific Journals / Wissenschaftliche Zeitschriften, Journal club / Journal Club	4	2	2	6	3	2	4	3	Yes / Ja	Vitamin D, Omega 3, Zinc / Zink, Magnesium, Vitamin B12 / Vitamin B12, Folic acid / Folsäure, Iron / Eisen		1	1	1	Diet according to national dietary guidelines / Ernährungsform nach nationalen Empfehlungen, Vegetarian diet / Vegetarische Ernährung, Vegan diet / Vegane Ernährung		g, j, a, b, c	2	b, c, d	3
1	I agree / Ich stimme zu	37	1	Austria	4	Outpatient care / Ambulante Behandlung		7	23	8	3	Eating disorders / Esstörungen, Others / Andere	2	3	3		Yes / Ja	Yes / Ja	3	8	8	8	Yes / Ja	Training during studies / Ausbildungen und Fortbildungen während der Ausbildung, Congresses and events / Kongresse und Veranstaltungen, Scientific Journals / Wissenschaftliche Zeitschriften	5	4	6	3	3	3	3	1	Yes / Ja			1		1	Low carb diet / Diät mit wenigen Kohlenhydraten "low carb", Other / Andere	gesündere Ernährung, z.B. mehr Obst und Gemüse, "wärmende Speisen"	g, c, l	1	b, d, e	3
1	I agree / Ich stimme zu	37	1	Austria	2	Outpatient care / Ambulante Behandlung		8	5		9	Eating disorders / Esstörungen	9	6			No / Nein		2	10	8	7	Yes / Ja	Training during studies / Ausbildungen und Fortbildungen während der Ausbildung, Scientific Journals / Wissenschaftliche Zeitschriften	3		3	5	3	2	3	3	No / Nein			1	2	2			g, h	2	b, d	3
1	I agree / Ich stimme zu	37	1	Austria	3	Private practice / Eigene Praxis bzw Ordination	8020	3	6	8	3	Affective disorders / Affektive Störungen, Psychotic disorders / Psychotische Erkrankungen	6	3	4		No / Nein		3	7	7	5	Yes / Ja	Congresses and events / Kongresse und Veranstaltungen	5	4	5	3	3	1	1	1	Yes / Ja	Vitamin D, Omega 3, Magnesium		1	2	1	Low carb diet / Diät mit wenigen Kohlenhydraten "low carb"		d, e, c	1	d
1	I agree / Ich stimme zu	37	1	Austria	3	Private practice / Eigene Praxis bzw Ordination		1	1	8	3	No, never / Nein, niemals	4	6	4		No / Nein		3	7	7	6	Yes / Ja	Training during studies / Ausbildungen und Fortbildungen während der Ausbildung, Master studies / Master-Studium, PhD project-thesis / PhD Projekt-Dissertation, Congresses and events / Kongresse und Veranstaltungen, Scientific Journals / Wissenschaftliche Zeitschriften	7	5	6	2	1	1	2	1	No / Nein			1	2	2				1	d	5
1	I agree / Ich stimme zu	37	1	Austria	6	Outpatient care / Ambulante Behandlung		7	21 Jahre	8	6	Eating disorders / Esstörungen	9	1		4	Yes / Ja	Yes / Ja	8	10	10	10	Yes / Ja	Interdisciplinary meetings / Interdisziplinäre Sitzungen, Training during studies / Ausbildungen und Fortbildungen während der Ausbildung, Congresses and events / Kongresse und Veranstaltungen	3	3	5	7	2	2	3	4	Yes / Ja	Vitamin D, Omega 3, Vitamin B12 / Vitamin B12, Folic acid / Folsäure, Iron / Eisen		1	1	2				2	b, d	4
1	I agree / Ich stimme zu	37	1	Austria	4	Inpatient care / Stationäre Behandlung, Outpatient care / Ambulante Behandlung, Day care hospital / Tagesklinik, Psychotherapy outpatient care / Ambulante psychotherapeutische Behandlung, Private practice / Eigene Praxis bzw Ordination		7	3 Jahre	1	3	No, never / Nein, niemals	7	9	4		No / Nein		3	10	7	6	Yes / Ja	Interdisciplinary meetings / Interdisziplinäre Sitzungen, Training during studies / Ausbildungen und Fortbildungen während der Ausbildung, Congresses and events / Kongresse und Veranstaltungen	6	3	6	1	3	1	1	1	No / Nein			1	2	2				1	a	5
1	I agree / Ich stimme zu	37	1	Austria	1	Outpatient care / Ambulante Behandlung, Psychotherapy outpatient care / Ambulante psychotherapeutische Behandlung		1	8	8	6	Affective disorders / Affektive Störungen, Eating disorders / Esstörungen, Others / Andere	5	4		4	No / Nein	No / Nein	3	7	7	6	Yes / Ja	Interdisciplinary meetings / Interdisziplinäre Sitzungen, Training during studies / Ausbildungen und Fortbildungen während der Ausbildung, Congresses and events / Kongresse und Veranstaltungen, Scientific Journals / Wissenschaftliche Zeitschriften	4	3	2	4	2	3	2	4	Yes / Ja	Vitamin D, Magnesium, Vitamin B12 / Vitamin B12, Folic acid / Folsäure		2	2	1	Diet according to national dietary guidelines / Ernährungsform nach nationalen Empfehlungen, Low carb diet / Diät mit wenigen Kohlenhydraten "low carb"		d, g, h, a	2	b, d	4
1	I agree / Ich stimme zu	37	1	Austria	1	Outpatient care / Ambulante Behandlung		1	6	6	6	No, never / Nein, niemals	4	5		4	No / Nein	No / Nein	1	8	8	5	Yes / Ja	Training during studies / Ausbildungen und Fortbildungen während der Ausbildung	5	3	4	3	1	1	3	2	Yes / Ja	Vitamin D, Magnesium, Folic acid / Folsäure, Iron / Eisen		2	2	1	Diet according to national dietary guidelines / Ernährungsform nach nationalen Empfehlungen		a, b, c	2	b, d	4
1	I agree / Ich stimme zu	37	1	Austria	2	Inpatient care / Stationäre Behandlung, Outpatient care / Ambulante Behandlung, Private practice / Eigene Praxis bzw Ordination		1	27	8	6	Affective disorders / Affektive Störungen, Psychotic disorders / Psychotische Erkrankungen	5	5		4	Yes / Ja	Yes / Ja	5	8	8	8	Yes / Ja	Congresses and events / Kongresse und Veranstaltungen, Scientific Journals / Wissenschaftliche Zeitschriften	4	3	5	5	2	3	4	2	Yes / Ja	Vitamin D, Omega 3, Magnesium, Vitamin B12 / Vitamin B12, Folic acid / Folsäure, Iron / Eisen, Other / Andere	5-Hydroxytryptophan, Acutil	1	1	1	Low carb diet / Diät mit wenigen Kohlenhydraten "low carb"		f, a, b, c	2	b, d	5
1	I agree / Ich stimme zu	37	1	Austria	3	Private practice / Eigene Praxis bzw Ordination		9	20 Jahre	8	8	Affective disorders / Affektive Störungen, Anxiety disorders / Angsterkrankungen	7	7		4	No / Nein		2	7	8	7	Yes / Ja	Congresses and events / Kongresse und Veranstaltungen	4	2	3	7	3	4	4	5	No / Nein		keine	2	2	1	Diet according to national dietary guidelines / Ernährungsform nach nationalen Empfehlungen		b, c	1	b, d	4
1	I agree / Ich stimme zu	37	1	Austria	4	Inpatient care / Stationäre Behandlung		1	30	8	6	No, never / Nein, niemals	5	4		4	No / Nein	No / Nein	6	6	5	7	Yes / Ja	Congresses and events / Kongresse und Veranstaltungen, Scientific Journals / Wissenschaftliche Zeitschriften	3	2	2	3	2	1	3	3	No / Nein			1	2	2				2	b, d	5
1	I agree / Ich stimme zu	37	1	Austria	4	Inpatient care / Stationäre Behandlung		1	30	8	6	No, never / Nein, niemals	5	4		4	No / Nein	No / Nein	6	6	5	7	Yes / Ja	Congresses and events / Kongresse und Veranstaltungen, Scientific Journals / Wissenschaftliche Zeitschriften	3	2	2	3	2	1	3	3	No / Nein			1	2	2				2	b, d	5
1	I agree / Ich stimme zu	37	1	Austria	2	Inpatient care / Stationäre Behandlung		1	30	8	6	No, never / Nein, niemals	5	4		4	No / Nein	No / Nein	6	6	5	7	Yes / Ja	Congresses and events / Kongresse und Veranstaltungen, Scientific Journals / Wissenschaftliche Zeitschriften	3	2	2	3	2	1	3	3	No / Nein			1	2	2				2	b, d	5
1	I agree / Ich stimme zu	37	2	Israel	3	Private practice / Eigene Praxis bzw Ordination		6	14		6	Eating disorders / Esstörungen	7	4		4	Yes / Ja	Yes / Ja	8	10	10	7	Yes / Ja	Interdisciplinary meetings / Interdisziplinäre Sitzungen, Master studies / Master-Studium, Congresses and events / Kongresse und Veranstaltungen, Scientific Journals / Wissenschaftliche Zeitschriften	5	2	5	6	1	3	4	3	Yes / Ja	Vitamin D, Omega 3, Magnesium, Vitamin B12 / Vitamin B12, Folic acid / Folsäure, Iron / Eisen	Jod	1	1	1	Diet according to national dietary guidelines / Ernährungsform nach nationalen Empfehlungen		g, h, a, b, c	1	b, d	3
2	I agree / Ich stimme zu	37	1	Belarus	2	Outpatient care / Ambulante Behandlung		8			9	No, never / Nein, niemals	10	10			Yes / Ja		4	10	10	10	Yes / Ja	Training during studies / Ausbildungen und Fortbildungen während der Ausbildung, Master studies / Master-Studium, PhD project-thesis / PhD Projekt-Dissertation	2	2	2		3							1						1
2	I agree / Ich stimme zu	37	2	Croatia	1	Inpatient care / Stationäre Behandlung, Outpatient care / Ambulante Behandlung, Day care hospital / Tagesklinik, Psychotherapy outpatient care / Ambulante psychotherapeutische Behandlung	Psychiatrie	1	20 Jahre		9	Affective disorders / Affektive Störungen, Anxiety disorders / Angsterkrankungen, Psychotic disorders / Psychotische Erkrankungen	5	6		4	No / Nein	No / Nein	6	9	9	6	Yes / Ja	Interdisciplinary meetings / Interdisziplinäre Sitzungen, Congresses and events / Kongresse und Veranstaltungen, Scientific Journals / Wissenschaftliche Zeitschriften	5	2	3	7	3	4	4	3		Vitamin D, Zinc / Zink, Magnesium, Vitamin B12 / Vitamin B12, Folic acid / Folsäure, Iron / Eisen			1	1	Mediterranean diet / Mediterrane Diät		d, a, b, c	2	b, d	5
2	I agree / Ich stimme zu	37	2	Croatia	1	Inpatient care / Stationäre Behandlung, Outpatient care / Ambulante Behandlung, Day care hospital / Tagesklinik, Psychotherapy outpatient care / Ambulante psychotherapeutische Behandlung	Klinische und Gesundheitspsychologin	8		8	5	Eating disorders / Esstörungen	10	9	4		No / Nein	No / Nein	6	8	9	9	Yes / Ja	Training during studies / Ausbildungen und Fortbildungen während der Ausbildung	6	6	6	8	3	3	2	2	No / Nein			1	2	1	Mediterranean diet / Mediterrane Diät		a, b, c	1	d	5
2	I agree / Ich stimme zu	37	2	Estonia	1	Inpatient care / Stationäre Behandlung, Outpatient care / Ambulante Behandlung, University and education / Universität und Lehre		1	8	8	6	No, never / Nein, niemals	6	4	4		Yes / Ja	No / Nein	3	8	8	7	Yes / Ja	Training during studies / Ausbildungen und Fortbildungen während der Ausbildung, Congresses and events / Kongresse und Veranstaltungen	2	3	3	3	3	2	2	1	No / Nein			1	2	2				1	d	5
2	I agree / Ich stimme zu	37	1	Germany	1	Inpatient care / Stationäre Behandlung		8	9 Monate	1	5	No, never / Nein, niemals	6	2		4	No / Nein		1	6	10	10	Yes / Ja	Training during studies / Ausbildungen und Fortbildungen während der Ausbildung, Congresses and events / Kongresse und Veranstaltungen, Scientific Journals / Wissenschaftliche Zeitschriften	4	3	9	1	3	1	4	4	No / Nein			1	2	2				2	d	5
2	I agree / Ich stimme zu	37	1	Iran	2	Outpatient care / Ambulante Behandlung		1	6	8	6	Affective disorders / Affektive Störungen, Eating disorders / Esstörungen	7	4		2	Yes / Ja	Yes / Ja	7	9	9	8	Yes / Ja	Training during studies / Ausbildungen und Fortbildungen während der Ausbildung, Congresses and events / Kongresse und Veranstaltungen	6	4	5	7	1	4	4	2	Yes / Ja	Vitamin D, Other / Andere	Probiotica	1	1	1	Diet according to national dietary guidelines / Ernährungsform nach nationalen Empfehlungen, Mediterranean diet / Mediterrane Diät, Vegetarian diet / Vegetarische Ernährung		i, g, h, j, a, b, c	1	b, c, d, e	4
2	I agree / Ich stimme zu	37	2	Serbia	1	Inpatient care / Stationäre Behandlung, Outpatient care / Ambulante Behandlung, Day care hospital / Tagesklinik, University and education / Universität und Lehre		1	3	3	6	Affective disorders / Affektive Störungen, Psychotic disorders / Psychotische Erkrankungen, Eating disorders / Esstörungen	10	10	4	4	No / Nein	No / Nein	1	10	10	10	Yes / Ja	Interdisciplinary meetings / Interdisziplinäre Sitzungen, Training during studies / Ausbildungen und Fortbildungen während der Ausbildung, Congresses and events / Kongresse und Veranstaltungen, Scientific Journals / Wissenschaftliche Zeitschriften, Journal club / Journal Club	4	2	2	4	2	3	3	2	Yes / Ja	Vitamin D, Magnesium, Vitamin B12 / Vitamin B12, Folic acid / Folsäure, Iron / Eisen		1	2	1	Diet according to national dietary guidelines / Ernährungsform nach nationalen Empfehlungen		g, a, b, c	2	b, c, d	5
2	I agree / Ich stimme zu	37	1	Slovenia	1	Inpatient care / Stationäre Behandlung		2	6.5	8	6	Eating disorders / Esstörungen	9	4	4	4	No / Nein	No / Nein	3	10	10	10	Yes / Ja	Interdisciplinary meetings / Interdisziplinäre Sitzungen, Training during studies / Ausbildungen und Fortbildungen während der Ausbildung, Congresses and events / Kongresse und Veranstaltungen, Scientific Journals / Wissenschaftliche Zeitschriften	5	3	4	3	2	3	2	2	Yes / Ja	Vitamin D, Omega 3		1	1	1	Diet according to national dietary guidelines / Ernährungsform nach nationalen Empfehlungen, Other / Andere	Zuckerreduzierte Ernährung	g, h	1	b, d	3
2	I agree / Ich stimme zu	37	1	Slovenia	1	Day care hospital / Tagesklinik		1	20 Jahre	8	3	No, never / Nein, niemals	5	5	4	4	No / Nein		1	5	8	8	Yes / Ja	Congresses and events / Kongresse und Veranstaltungen	4	3	3	3	3	1	1	1	No / Nein			1	2	2				2	b, c, d	3
2	I agree / Ich stimme zu	37	1	Switzerland	2	Outpatient care / Ambulante Behandlung, Day care hospital / Tagesklinik		4	19	8	3	Affective disorders / Affektive Störungen	10	4	4		No / Nein		4	10	8	9	Yes / Ja	Congresses and events / Kongresse und Veranstaltungen	5	3	5	5	3	1	1	1	Yes / Ja	Vitamin D, Omega 3, Vitamin B6 / Vitamin B6, Vitamin B12 / Vitamin B12, Iron / Eisen		1	2	2				2	b, d	4
3	I agree / Ich stimme zu	37	1	Austria	4	Inpatient care / Stationäre Behandlung		2	20	8	3	Eating disorders / Esstörungen	5	7	4		No / Nein	No / Nein	2	8	5	9	Yes / Ja	Congresses and events / Kongresse und Veranstaltungen, Scientific Journals / Wissenschaftliche Zeitschriften, Journal club / Journal Club	5	2	5	7	3	2	4	2	Yes / Ja	Vitamin D, Omega 3, Magnesium, Vitamin B6 / Vitamin B6, Vitamin B12 / Vitamin B12, Iron / Eisen		1	2	2			d, h, b, c	1	b, d, e	4
6	I agree / Ich stimme zu	37	1	Croatia	1	Inpatient care / Stationäre Behandlung, In training / In Ausbildung		1	8 Jahre		5	Affective disorders / Affektive Störungen	7	9	4		Yes / Ja	No / Nein	3	8	9	10	Yes / Ja	Interdisciplinary meetings / Interdisziplinäre Sitzungen, Training during studies / Ausbildungen und Fortbildungen während der Ausbildung, Congresses and events / Kongresse und Veranstaltungen, Journal club / Journal Club	4	3	7	8	3	3	2	1	Yes / Ja	Vitamin D, Selenium / Selen, Zinc / Zink, Magnesium, Folic acid / Folsäure, Iron / Eisen		1	2	2			d	1	b, c, d	4
6	I agree / Ich stimme zu	37	2	Israel	6	Psychotherapy outpatient care / Ambulante psychotherapeutische Behandlung		1	5	8	3	Affective disorders / Affektive Störungen, Eating disorders / Esstörungen	10	4	4		No / Nein		1	10	10	10	Yes / Ja	Interdisciplinary meetings / Interdisziplinäre Sitzungen, Training during studies / Ausbildungen und Fortbildungen während der Ausbildung, Congresses and events / Kongresse und Veranstaltungen, Scientific Journals / Wissenschaftliche Zeitschriften	4	2	2	10	3	2	3	3	Yes / Ja	Vitamin D, Omega 3, Magnesium, Iron / Eisen		1	2	2				1	d	4
6	I agree / Ich stimme zu	37	1	Poland	1	Inpatient care / Stationäre Behandlung		1	12	8	5	No, never / Nein, niemals	9	3	4		No / Nein	No / Nein	3	8	10	9	Yes / Ja	Scientific Journals / Wissenschaftliche Zeitschriften	8	5	6	3	3	1	1	1	No / Nein			1	2	2				2	b, d	5
1	I agree / Ich stimme zu	38	1	Austria	2	Outpatient care / Ambulante Behandlung		1	10	8	6	Affective disorders / Affektive Störungen, Anxiety disorders / Angsterkrankungen, Eating disorders / Esstörungen	10	8	4		Yes / Ja	No / Nein	5	8	7	9	Yes / Ja	Training during studies / Ausbildungen und Fortbildungen während der Ausbildung, Congresses and events / Kongresse und Veranstaltungen	3	3	2	5	3	3	3	3	Yes / Ja	Vitamin D, Magnesium, Vitamin B12 / Vitamin B12, Iron / Eisen		1	2	2				2	b, d	3
1	I agree / Ich stimme zu	38	1	Austria	2	Outpatient care / Ambulante Behandlung		10	20 jahre		3	Affective disorders / Affektive Störungen, Anxiety disorders / Angsterkrankungen, Eating disorders / Esstörungen	7	6	4	3	No / Nein	No / Nein	4	8	6	7	Yes / Ja	Training during studies / Ausbildungen und Fortbildungen während der Ausbildung, Congresses and events / Kongresse und Veranstaltungen, Journal club / Journal Club	7	4	5	6	2	3	3	1	Yes / Ja	Vitamin D, Omega 3, Vitamin E, Selenium / Selen, Magnesium, Vitamin B6 / Vitamin B6, Vitamin B12 / Vitamin B12, Iron / Eisen		1	1	2				2	b, c, d, e	5
1	I agree / Ich stimme zu	38	1	Austria	6	Outpatient care / Ambulante Behandlung		1	12	8	5	No, never / Nein, niemals	9	3	4		No / Nein	No / Nein	3	8	10	9	Yes / Ja	Scientific Journals / Wissenschaftliche Zeitschriften	8	5	6	3	3	1	1	1	No / Nein			1	2	2				2	b, d	5
1	I agree / Ich stimme zu	38	1	Austria	1	Inpatient care / Stationäre Behandlung, Outpatient care / Ambulante Behandlung		8	2	2	3	Eating disorders / Esstörungen, Others / Andere	8	7	4		No / Nein		5	8	6	10	Yes / Ja	Congresses and events / Kongresse und Veranstaltungen, Scientific Journals / Wissenschaftliche Zeitschriften	5	5	5	4	2	2	4	2	No / Nein			1	2	2			g, a, b, c	1	b, d, e	4
1	I agree / Ich stimme zu	38	1	Austria	2			1	8	8	5	Affective disorders / Affektive Störungen	9	8	4		No / Nein	No / Nein	4	10	9	10	Yes / Ja	Interdisciplinary meetings / Interdisziplinäre Sitzungen, Training during studies / Ausbildungen und Fortbildungen während der Ausbildung, Congresses and events / Kongresse und Veranstaltungen	7	4	6	8	3	2	4	3	Yes / Ja	Vitamin D, Vitamin B12 / Vitamin B12, Folic acid / Folsäure, Iron / Eisen, Other / Andere		1	1	1	Diet according to national dietary guidelines / Ernährungsform nach nationalen Empfehlungen, Low carb diet / Diät mit wenigen Kohlenhydraten "low carb"		d, b, l	2	b, d	3
1	I agree / Ich stimme zu	38	1	Austria	1	Inpatient care / Stationäre Behandlung, Day care hospital / Tagesklinik		1	1	8	3	No, never / Nein, niemals	6	6	4		Yes / Ja	Yes / Ja	3	8	8	9	Yes / Ja	Interdisciplinary meetings / Interdisziplinäre Sitzungen, Training during studies / Ausbildungen und Fortbildungen während der Ausbildung, Congresses and events / Kongresse und Veranstaltungen, Scientific Journals / Wissenschaftliche Zeitschriften	5	1	2	4	3	3	2	2	No / Nein			1	2	2					a	5
1	I agree / Ich stimme zu	38	1	Austria	1	Inpatient care / Stationäre Behandlung		2	5		9	No, never / Nein, niemals	7	1	4		No / Nein	No / Nein	3	7	7	4	Yes / Ja	Congresses and events / Kongresse und Veranstaltungen, Scientific Journals / Wissenschaftliche Zeitschriften	8	6		2	3	1	1	1	Yes / Ja	Vitamin D, Zinc / Zink, Magnesium, Vitamin B6 / Vitamin B6, Vitamin B12 / Vitamin B12, Folic acid / Folsäure	Jod	1	1	2				2	a	4
1	I agree / Ich stimme zu	38	1	Austria	2	Outpatient care / Ambulante Behandlung		1	34 Jahre	8	5	Affective disorders / Affektive Störungen, Anxiety disorders / Angsterkrankungen, Eating disorders / Esstörungen	4	1	4	4	Yes / Ja	Yes / Ja	5	9	5	8	Yes / Ja	Congresses and events / Kongresse und Veranstaltungen, Scientific Journals / Wissenschaftliche Zeitschriften, Journal club / Journal Club	5	3	3	4	3	2	2	1	Yes / Ja	Vitamin D, Omega 3, Magnesium, Vitamin B12 / Vitamin B12, Other / Andere	L tryptophan	1	1	1	Mediterranean diet / Mediterrane Diät		d, g, a, c	1	b, d	4
1	I agree / Ich stimme zu	38	1	Austria	2	Inpatient care / Stationäre Behandlung, Outpatient care / Ambulante Behandlung, Day care hospital / Tagesklinik		2	9 Jahre	8	3	Affective disorders / Affektive Störungen, Eating disorders / Esstörungen	7	3	4		No / Nein	No / Nein	7	10	10	10	Yes / Ja	Training during studies / Ausbildungen und Fortbildungen während der Ausbildung, Congresses and events / Kongresse und Veranstaltungen, Scientific Journals / Wissenschaftliche Zeitschriften	6	4	2	5	3	3	4	1	Yes / Ja	Vitamin D, Vitamin B12 / Vitamin B12, Iron / Eisen	5 HTP Vorstufe Serotonin - habe empfohlen sich darüber zu informieren	1	2	2				1	b, d	5
1	I agree / Ich stimme zu	38	1	Austria	6	Inpatient care / Stationäre Behandlung		2	30	8	9	Anxiety disorders / Angsterkrankungen, Eating disorders / Esstörungen, Others / Andere	9	6	4		Yes / Ja	No / Nein	7	9	9	8	Yes / Ja	Interdisciplinary meetings / Interdisziplinäre Sitzungen, Congresses and events / Kongresse und Veranstaltungen, Scientific Journals / Wissenschaftliche Zeitschriften, Journal club / Journal Club	5	5	2	6	3	3	3	4	Yes / Ja	Vitamin D, Zinc / Zink, Magnesium, Vitamin B6 / Vitamin B6, Vitamin B12 / Vitamin B12, Iron / Eisen			1	2				2	b, d	5
1	I agree / Ich stimme zu	38	2	Germany	6	Inpatient care / Stationäre Behandlung, Private practice / Eigene Praxis bzw Ordination		2	18 Jahre	8	7	Eating disorders / Esstörungen	8	5	4		No / Nein		2	10	10	8	Yes / Ja	Congresses and events / Kongresse und Veranstaltungen	4	2	5	3	3	3	4	4	Yes / Ja	Vitamin D, Omega 3, Magnesium, Iron / Eisen		1	2	1	Low carb diet / Diät mit wenigen Kohlenhydraten "low carb"		g, c	1	c, d	3
1	I agree / Ich stimme zu	38	2	Ireland	2	Outpatient care / Ambulante Behandlung		5	8		3	Affective disorders / Affektive Störungen, Eating disorders / Esstörungen	5	1	4		No / Nein		3	5	8	7	Yes / Ja	Interdisciplinary meetings / Interdisziplinäre Sitzungen, Congresses and events / Kongresse und Veranstaltungen, Scientific Journals / Wissenschaftliche Zeitschriften	7	3	3	7	3	3	3		Yes / Ja	Vitamin D, Omega 3, Selenium / Selen, Zinc / Zink, Magnesium, Vitamin B6 / Vitamin B6, Vitamin B12 / Vitamin B12, Iron / Eisen, Other / Andere	Griffonia, Johanniskraut, schlaffördernde Tees	1	1	2			d, g, h, a	2	b, d	5
1	I agree / Ich stimme zu	38	1	Spain	1	University and education / Universität und Lehre		10	21	8	3	No, never / Nein, niemals	2	1	4		No / Nein	No / Nein	3	3	3	1	Yes / Ja	Congresses and events / Kongresse und Veranstaltungen, Scientific Journals / Wissenschaftliche Zeitschriften	8	7	4	3	3	2	2	2	Yes / Ja	Vitamin D, Zinc / Zink, Magnesium	Vitamin C	1	2	2				1	d	5
2	I agree / Ich stimme zu	38	1	Austria	1	Inpatient care / Stationäre Behandlung, In training / In Ausbildung		2	10 Jahre	8	3	Eating disorders / Esstörungen	10	10	2		Yes / Ja	Yes / Ja	8	8	10	8	Yes / Ja	Interdisciplinary meetings / Interdisziplinäre Sitzungen, Scientific Journals / Wissenschaftliche Zeitschriften	5	3	3	5	2	1	3	4	Yes / Ja	Vitamin D, Omega 3, Magnesium, Iron / Eisen		1	2	2				2	b, d	4
2	I agree / Ich stimme zu	38	1	Austria	1	Inpatient care / Stationäre Behandlung		7	12 Jahre		5	Eating disorders / Esstörungen	7	8	4		No / Nein	No / Nein	2	7	6	6	Yes / Ja	Congresses and events / Kongresse und Veranstaltungen	7	5	8	7	3	2	3	4	No / Nein			1	2	2				1	d	4
2	I agree / Ich stimme zu	38	2	Austria	1	Inpatient care / Stationäre Behandlung		2	11 jahre	8	6	No, never / Nein, niemals	10	9	4		No / Nein	No / Nein	2	10	10	9	Yes / Ja	Training during studies / Ausbildungen und Fortbildungen während der Ausbildung	3	1	1	4	3	1	1	2	No / Nein			1	2	1	Other / Andere	Zuckerreduktion	h	1	d	2
2	I agree / Ich stimme zu	38	1	Austria	1	Inpatient care / Stationäre Behandlung, University and education / Universität und Lehre		1	12	8	3	Others / Andere	4	7	4		No / Nein		3	8	8	8	Yes / Ja	Congresses and events / Kongresse und Veranstaltungen	3	3	6	8	3	1	1	1	No / Nein			1	2	2				2	e	5
2	I agree / Ich stimme zu	38	1	Austria	1	Inpatient care / Stationäre Behandlung		2	12	8	5	Affective disorders / Affektive Störungen, Eating disorders / Esstörungen	10	8	4		Yes / Ja	Yes / Ja	3	10	8	7	Yes / Ja	Training during studies / Ausbildungen und Fortbildungen während der Ausbildung, Master studies / Master-Studium, Congresses and events / Kongresse und Veranstaltungen	3	2	3	4	3	1	1		Yes / Ja	Magnesium		1	2	2				2	b, d	3
2	I agree / Ich stimme zu	38	1	Croatia	1	In training / In Ausbildung		2	15 Jahre		5	Affective disorders / Affektive Störungen, Eating disorders / Esstörungen	6	4	4		No / Nein		2	8	8	6	Yes / Ja	Congresses and events / Kongresse und Veranstaltungen, Scientific Journals / Wissenschaftliche Zeitschriften	6	3	4	5	3	1	2	2	Yes / Ja	Vitamin B12 / Vitamin B12, Iron / Eisen		1	2	2	Diet according to national dietary guidelines / Ernährungsform nach nationalen Empfehlungen		h	2	b, d	3
2	I agree / Ich stimme zu	38	1	Croatia	1	Inpatient care / Stationäre Behandlung, Outpatient care / Ambulante Behandlung, Day care hospital / Tagesklinik, Psychotherapy outpatient care / Ambulante psychotherapeutische Behandlung		2		8	3	No, never / Nein, niemals	8	7	4		No / Nein	No / Nein	2	9	9	9	Yes / Ja	Training during studies / Ausbildungen und Fortbildungen während der Ausbildung, Congresses and events / Kongresse und Veranstaltungen, Scientific Journals / Wissenschaftliche Zeitschriften	6	4	4	2	2	1	1	1	Yes / Ja	Vitamin D, Other / Andere	Vitamin c	1	2	1	Vegetarian diet / Vegetarische Ernährung		d, c	2	d	5
2	I agree / Ich stimme zu	38	2	Italy	1	Inpatient care / Stationäre Behandlung		6	9 Jahre	8	3	Eating disorders / Esstörungen	4	4	4		Yes / Ja	No / Nein	6	7	5	8	Yes / Ja	Congresses and events / Kongresse und Veranstaltungen, Scientific Journals / Wissenschaftliche Zeitschriften	4	4	2	8	3	2	4		No / Nein			1	2	2				2	b, d, e	5
2	I agree / Ich stimme zu	38	1	Romania	1	Inpatient care		2	16		9	Anxiety disorders / Angsterkrankungen, Obsessive compulsive disorder / Zwangsstörung, Eating disorders / Esstörungen	6	5	4		No / Nein	No / Nein	3	8	9	8	Yes / Ja	Training during studies / Ausbildungen und Fortbildungen während der Ausbildung, Congresses and events / Kongresse und Veranstaltungen, Scientific Journals / Wissenschaftliche Zeitschriften	4	4	6	5	1	2	3	3	No / Nein			1	2	1	Diet according to national dietary guidelines / Ernährungsform nach nationalen Empfehlungen		g, b, c	1	a, b, d	3
2	I agree / Ich stimme zu	38	1	Serbia	1	Inpatient care / Stationäre Behandlung, Outpatient care / Ambulante Behandlung, University and education / Universität und Lehre		2	15	8	3	Others / Andere	6	5	4		Yes / Ja	No / Nein	3	8	8	6	Yes / Ja	Congresses and events / Kongresse und Veranstaltungen, Scientific Journals / Wissenschaftliche Zeitschriften	6	3	5	3	3	1	1	2	Yes / Ja	Vitamin D, Omega 3		1	2	2			h	1	d	5
2	I agree / Ich stimme zu	38	1	Slovenia	1	Inpatient care / Stationäre Behandlung		1	4	5	6	Affective disorders / Affektive Störungen, Anxiety disorders / Angsterkrankungen, Eating disorders / Esstörungen	4	6		4	No / Nein	No / Nein	1	3	3	4	Yes / Ja	Congresses and events / Kongresse und Veranstaltungen, Scientific Journals / Wissenschaftliche Zeitschriften, Journal club / Journal Club	6	4	7	6	2	3	3	2	No / Nein	Vitamin D, Omega 3, Vitamin B6 / Vitamin B6, Vitamin B12 / Vitamin B12, Folic acid / Folsäure, Iron / Eisen		1	2	1	Diet according to national dietary guidelines / Ernährungsform nach nationalen Empfehlungen		g, a, b, c	1	b, d	5
2	I agree / Ich stimme zu	38	1	Spain	2	Outpatient care / Ambulante Behandlung		8	1.5		9	No, never / Nein, niemals	8	8	4		No / Nein		6	9	10	7		Interdisciplinary meetings / Interdisziplinäre Sitzungen, Training during studies / Ausbildungen und Fortbildungen während der Ausbildung	7	5	4	3	2	1	1	1	No / Nein			2	2	2				1	d	5
6	I agree / Ich stimme zu	38	2	Ethiopia	1	Inpatient care / Stationäre Behandlung, Outpatient care / Ambulante Behandlung, University and education / Universität und Lehre, In training / In Ausbildung, General practitioner / Allgemeinmediziner		8	10	8	9	No, never / Nein, niemals	9	5	4		Yes / Ja	No / Nein	7	10	10	7	Yes / Ja	Congresses and events / Kongresse und Veranstaltungen	3	2	3	2	3	1	1	1	No / Nein			1	2	2				1	d, e
6	I agree / Ich stimme zu	38	1	Germany	1	Inpatient care / Stationäre Behandlung, Outpatient care / Ambulante Behandlung		10	11		3	No, never / Nein, niemals	4	6	4		No / Nein	No / Nein	1	5	9	8	Yes / Ja	Interdisciplinary meetings / Interdisziplinäre Sitzungen, Training during studies / Ausbildungen und Fortbildungen während der Ausbildung, Congresses and events / Kongresse und Veranstaltungen, Scientific Journals / Wissenschaftliche Zeitschriften	4	2	3	3	3	2	2	2	No / Nein			2	2	1	Diet according to national dietary guidelines / Ernährungsform nach nationalen Empfehlungen, Mediterranean diet / Mediterrane Diät, Low carb diet / Diät mit wenigen Kohlenhydraten "low carb"		g, b, c	2	b, c, d	4
6	I agree / Ich stimme zu	38	2	Ireland	1	Outpatient care / Ambulante Behandlung	8010	2		2	5	No, never / Nein, niemals	7	5	4	4	No / Nein	No / Nein	1	8	4	3	Yes / Ja	Congresses and events / Kongresse und Veranstaltungen, Scientific Journals / Wissenschaftliche Zeitschriften	4	1	2	3	3	1	1	1	No / Nein			2	2	2				2	a, d	5
6	I agree / Ich stimme zu	38	2	Ireland	1	Outpatient care / Ambulante Behandlung		8	6 Jahre	8	9	Affective disorders / Affektive Störungen, Eating disorders / Esstörungen	10	7	4		Yes / Ja	No / Nein	5	8	9	8	Yes / Ja	Congresses and events / Kongresse und Veranstaltungen, Scientific Journals / Wissenschaftliche Zeitschriften	4	2	5	10	3	3	3	2	Yes / Ja	Vitamin D, Omega 3, Vitamin A, Vitamin E, Magnesium, Vitamin B6 / Vitamin B6, Vitamin B12 / Vitamin B12, Iron / Eisen		1	2	2				2	b, d	4
1	I agree / Ich stimme zu	39	1	Australia	6	University and education / Universität und Lehre		2	6	8	6	No, never / Nein, niemals	5	6	4		No / Nein	No / Nein	2	7	8	5	Yes / Ja	Scientific Journals / Wissenschaftliche Zeitschriften	8	7	8	6	3	3	2	1	No / Nein			2	2	2				2	d	5
1	I agree / Ich stimme zu	39	1	Austria	1	Inpatient care / Stationäre Behandlung		10	9	8	3	Affective disorders / Affektive Störungen, Anxiety disorders / Angsterkrankungen, Eating disorders / Esstörungen	8	7	1		Yes / Ja	Yes / Ja	6	6	6	9	Yes / Ja	Interdisciplinary meetings / Interdisziplinäre Sitzungen, Congresses and events / Kongresse und Veranstaltungen, Scientific Journals / Wissenschaftliche Zeitschriften	4	5	1	9	2	3	4	4	No / Nein			2	2	2				2	b, c, d	4
1	I agree / Ich stimme zu	39	1	Austria	1	Inpatient care / Stationäre Behandlung, Outpatient care / Ambulante Behandlung		8	Since 1992	8	4	Affective disorders / Affektive Störungen, Anxiety disorders / Angsterkrankungen, Eating disorders / Esstörungen	5	3	3		Yes / Ja	Yes / Ja	3	3	3	3	Yes / Ja	Congresses and events / Kongresse und Veranstaltungen	6	3	3	3	3	2	3	1	No / Nein			1	1	2				2	b, d	5
1	I agree / Ich stimme zu	39	1	Austria	4	Inpatient care / Stationäre Behandlung		6		8	3	Affective disorders / Affektive Störungen, Anxiety disorders / Angsterkrankungen, Eating disorders / Esstörungen	9	7	2		No / Nein		5	9	10	8	Yes / Ja	Training during studies / Ausbildungen und Fortbildungen während der Ausbildung, Congresses and events / Kongresse und Veranstaltungen, Scientific Journals / Wissenschaftliche Zeitschriften	7	5	8	8	3	3	4	4	Yes / Ja	Omega 3, Magnesium, Vitamin B12 / Vitamin B12, Iron / Eisen		1	1	1	Low carb diet / Diät mit wenigen Kohlenhydraten "low carb"		d, g, h, b	1	b, d	3
1	I agree / Ich stimme zu	39	1	Austria	2	Inpatient care / Stationäre Behandlung, Outpatient care / Ambulante Behandlung, Private practice / Eigene Praxis bzw Ordination		4	15	8	4	No, never / Nein, niemals	5	5	3	4	Yes / Ja	No / Nein	1	5	5	4	No / Nein	Training during studies / Ausbildungen und Fortbildungen während der Ausbildung	4	2	7	6	3	1	1	3	Yes / Ja	Vitamin D, Zinc / Zink, Vitamin B12 / Vitamin B12		1	2	2				1	d	5
1	I agree / Ich stimme zu	39		Austria	6			1	21		6	Eating disorders / Esstörungen, Others / Andere	3	3	4			No / Nein	5	3	3	1	Yes / Ja	Congresses and events / Kongresse und Veranstaltungen, Scientific Journals / Wissenschaftliche Zeitschriften	5	2	7	2	3	1	3	1	No / Nein			1	2	2				1	d, e	5
1	I agree / Ich stimme zu	39	1	Austria	4			5	35	8	4	Affective disorders / Affektive Störungen	6	3	4		No / Nein	No / Nein	3	8	8	7	Yes / Ja	Interdisciplinary meetings / Interdisziplinäre Sitzungen, Training during studies / Ausbildungen und Fortbildungen während der Ausbildung, Congresses and events / Kongresse und Veranstaltungen, Scientific Journals / Wissenschaftliche Zeitschriften	3	2	6	7	3	1	2	2	Yes / Ja	Magnesium, Vitamin B6 / Vitamin B6, Vitamin B12 / Vitamin B12, Iron / Eisen		1	2	1	Mediterranean diet / Mediterrane Diät, Low carb diet / Diät mit wenigen Kohlenhydraten "low carb", Other / Andere	Intervalfasten	d, g, c	1	b, d	4
1	I agree / Ich stimme zu	39	2	Austria	6	Inpatient care / Stationäre Behandlung		1	12	8	5	Affective disorders / Affektive Störungen, Anxiety disorders / Angsterkrankungen, Eating disorders / Esstörungen	5	3	4		No / Nein	No / Nein	3	9	9	9	Yes / Ja	Interdisciplinary meetings / Interdisziplinäre Sitzungen, Congresses and events / Kongresse und Veranstaltungen, Scientific Journals / Wissenschaftliche Zeitschriften	5	5	3	4	3	2	2	1	Yes / Ja	Vitamin D, Omega 3, Vitamin B6 / Vitamin B6, Vitamin B12 / Vitamin B12, Iron / Eisen		1	1	1	Diet according to national dietary guidelines / Ernährungsform nach nationalen Empfehlungen		d, g, h	1	b, d	3
1	I agree / Ich stimme zu	39	1	Austria	4	Inpatient care / Stationäre Behandlung		1	37 Years	8	9	No, never / Nein, niemals	6	6	4		No / Nein		6	6	6	3	Yes / Ja	Congresses and events / Kongresse und Veranstaltungen, Scientific Journals / Wissenschaftliche Zeitschriften, Journal club / Journal Club	7	6	5	6	3	1	2	2	Yes / Ja	Vitamin D, Vitamin B12 / Vitamin B12		1	2	2				1	d, e	3
1	I agree / Ich stimme zu	39	1	Austria	3	Private practice / Eigene Praxis bzw Ordination		1	21		6	Eating disorders / Esstörungen, Others / Andere	3	3	4			No / Nein	5	3	3	1	Yes / Ja	Congresses and events / Kongresse und Veranstaltungen, Scientific Journals / Wissenschaftliche Zeitschriften	5	2	7	2	3	1	3	1	No / Nein			1	2	2				1	d, e	5
1	I agree / Ich stimme zu	39	1	Austria	6	Outpatient care / Ambulante Behandlung		1	10	8	6	Affective disorders / Affektive Störungen, Psychotic disorders / Psychotische Erkrankungen, Obsessive compulsive disorder / Zwangsstörung, Eating disorders / Esstörungen	10	10		2	Yes / Ja	Yes / Ja	7	10	10	10	Yes / Ja	Interdisciplinary meetings / Interdisziplinäre Sitzungen, Training during studies / Ausbildungen und Fortbildungen während der Ausbildung, Congresses and events / Kongresse und Veranstaltungen	6	5	6	10	1	4	4	4	Yes / Ja	Vitamin D, Omega 3, Selenium / Selen, Zinc / Zink, Magnesium, Vitamin B6 / Vitamin B6, Vitamin B12 / Vitamin B12, Folic acid / Folsäure, Iron / Eisen, N-acetylcysteine / N-Acetylcystein		1	1	1	Diet according to national dietary guidelines / Ernährungsform nach nationalen Empfehlungen, Mediterranean diet / Mediterrane Diät, Low carb diet / Diät mit wenigen Kohlenhydraten "low carb"		d, i, e, f, g, a, b, c	1	b, c, d	3
1	I agree / Ich stimme zu	39	1	Austria	1	Inpatient care / Stationäre Behandlung		1	10	8	6	Affective disorders / Affektive Störungen, Anxiety disorders / Angsterkrankungen, Eating disorders / Esstörungen	7	7		4	No / Nein	No / Nein	3	5	8	7	Yes / Ja	Training during studies / Ausbildungen und Fortbildungen während der Ausbildung, Congresses and events / Kongresse und Veranstaltungen, Scientific Journals / Wissenschaftliche Zeitschriften, Journal club / Journal Club	4	2	7	2	1	3	4	4	Yes / Ja	Vitamin D, Omega 3, Magnesium, Vitamin B6 / Vitamin B6, Vitamin B12 / Vitamin B12, Folic acid / Folsäure, Iron / Eisen		1	1	1	Mediterranean diet / Mediterrane Diät		d, f, g, k, a, b, c	1	b, d	4
1	I agree / Ich stimme zu	39	1	Austria	2	Outpatient care / Ambulante Behandlung		1	7 Jahre	8	6	Affective disorders / Affektive Störungen, Others / Andere	8	1		4	No / Nein	No / Nein	2	10	9	10	Yes / Ja	Training during studies / Ausbildungen und Fortbildungen während der Ausbildung, Congresses and events / Kongresse und Veranstaltungen, Scientific Journals / Wissenschaftliche Zeitschriften	4	2	5	3	3	3	3	4	Yes / Ja	Vitamin D, Vitamin B6 / Vitamin B6, Vitamin B12 / Vitamin B12, Other / Andere	Mutterkraut, Melissentee, Passionsblume, Darmbakterien	1	1	1	Other / Andere	Diätologin hinzugezogen	b, c	2	b, d	5
1	I agree / Ich stimme zu	39	1	Austria	4	Psychotherapy outpatient care / Ambulante psychotherapeutische Behandlung		1	13	8	3	No, never / Nein, niemals	7	1		4	No / Nein		3	10	9	8	Yes / Ja	Interdisciplinary meetings / Interdisziplinäre Sitzungen, Congresses and events / Kongresse und Veranstaltungen, Scientific Journals / Wissenschaftliche Zeitschriften	7	3	6	3	2	1	4	1	Yes / Ja	Vitamin D, Omega 3, Vitamin A, Vitamin E, Vitamin B6 / Vitamin B6, Vitamin B12 / Vitamin B12, Folic acid / Folsäure, Iron / Eisen	No	1	2	1	Mediterranean diet / Mediterrane Diät		f, a, b, l	2	d	5
1	I agree / Ich stimme zu	39	1	Austria	2	Outpatient care / Ambulante Behandlung		8	10 years	7	3	Psychotic disorders / Psychotische Erkrankungen, Eating disorders / Esstörungen	7	4	4	4	No / Nein	No / Nein	6	7	6	8	Yes / Ja	Congresses and events / Kongresse und Veranstaltungen	5	4	4	6	2	3	3	3	No / Nein		No	1	2	1	Diet according to national dietary guidelines / Ernährungsform nach nationalen Empfehlungen		g, c	1	b, d	5
1	I agree / Ich stimme zu	39	1	Austria	4			2	15 years	8	5	Others / Andere	10	5		4	No / Nein		7	10	10	10	Yes / Ja	Interdisciplinary meetings / Interdisziplinäre Sitzungen, Congresses and events / Kongresse und Veranstaltungen, Scientific Journals / Wissenschaftliche Zeitschriften, Journal club / Journal Club	5	2	5	5	3	3	3	3	Yes / Ja	Vitamin D, Omega 3, Vitamin B6 / Vitamin B6, Vitamin B12 / Vitamin B12, Folic acid / Folsäure		1	2	1	Mediterranean diet / Mediterrane Diät		h	1	b	4
1	I agree / Ich stimme zu	39	1	Austria	3	Private practice / Eigene Praxis bzw Ordination		1	4 years	4	3	No, never / Nein, niemals	7	5		3	No / Nein	No / Nein	3	8	9	8	Yes / Ja	Interdisciplinary meetings / Interdisziplinäre Sitzungen, Congresses and events / Kongresse und Veranstaltungen, Scientific Journals / Wissenschaftliche Zeitschriften, Journal club / Journal Club	6	6	7	5	2	2	3	3	Yes / Ja	Vitamin D, Vitamin B6 / Vitamin B6, Vitamin B12 / Vitamin B12, Folic acid / Folsäure, Iron / Eisen	Calcium	1	2	2				2	b, d, e	3
2	I agree / Ich stimme zu	39	1	Austria	3	Private practice / Eigene Praxis bzw Ordination, In training / In Ausbildung		1		7	3	Affective disorders / Affektive Störungen, Eating disorders / Esstörungen	10	1		4	No / Nein	No / Nein	10	10	10	10	Yes / Ja	Interdisciplinary meetings / Interdisziplinäre Sitzungen, Training during studies / Ausbildungen und Fortbildungen während der Ausbildung, Master studies / Master-Studium, PhD project-thesis / PhD Projekt-Dissertation, Congresses and events / Kongresse und Veranstaltungen, Scientific Journals / Wissenschaftliche Zeitschriften, Journal club / Journal Club	5	2	5	9	2	3	5	5	Yes / Ja	Vitamin D, Omega 3		1	2	1	Diet according to national dietary guidelines / Ernährungsform nach nationalen Empfehlungen, Mediterranean diet / Mediterrane Diät, Ketogenic diet / Ketogene Diät, Low carb diet / Diät mit wenigen Kohlenhydraten "low carb"		d, g, a, b, c	1	b, c, d	3
2	I agree / Ich stimme zu	39	2	Austria	1	University and education / Universität und Lehre		1	15 years	8	4	Affective disorders / Affektive Störungen	7	5		3	No / Nein	No / Nein	7	8	8	5	Yes / Ja	Congresses and events / Kongresse und Veranstaltungen, Scientific Journals / Wissenschaftliche Zeitschriften	3	3	4	7	2	4	3	4	Yes / Ja	Vitamin D, Omega 3, Selenium / Selen, Zinc / Zink, Vitamin B6 / Vitamin B6, Vitamin B12 / Vitamin B12, Folic acid / Folsäure, N-acetylcysteine / N-Acetylcystein		1	2	1	Ketogenic diet / Ketogene Diät, Low carb diet / Diät mit wenigen Kohlenhydraten "low carb"		d, b	1	b, d	3
2	I agree / Ich stimme zu	39	1	Austria	1	Inpatient care / Stationäre Behandlung		1	17		3	Affective disorders / Affektive Störungen	6	8		4	No / Nein		5	8	8	8	Yes / Ja	Congresses and events / Kongresse und Veranstaltungen, Scientific Journals / Wissenschaftliche Zeitschriften, Journal club / Journal Club	4	3	6	7	1	3	3	4	Yes / Ja	N-acetylcysteine / N-Acetylcystein		2	2	1	Diet according to national dietary guidelines / Ernährungsform nach nationalen Empfehlungen			1	b, d	5
2	I agree / Ich stimme zu	39	2	Brazil	3	Outpatient care / Ambulante Behandlung, Private practice / Eigene Praxis bzw Ordination, University and education / Universität und Lehre		2	16	8	3	Others / Andere	10	10	4	4	No / Nein		7	10	10	10	Yes / Ja	Interdisciplinary meetings / Interdisziplinäre Sitzungen, Congresses and events / Kongresse und Veranstaltungen, Scientific Journals / Wissenschaftliche Zeitschriften, Journal club / Journal Club	4	2	5	5	1	3	3	5	Yes / Ja	Vitamin D, Omega 3, Selenium / Selen, Zinc / Zink, Magnesium, Vitamin B6 / Vitamin B6, Vitamin B12 / Vitamin B12		1	2	2				1	b, c, d	3
2	I agree / Ich stimme zu	39	1	Iran	1	Inpatient care / Stationäre Behandlung, Outpatient care / Ambulante Behandlung		2	16	8	3	Others / Andere	10	2		4	No / Nein		8	10	10	10	Yes / Ja	Interdisciplinary meetings / Interdisziplinäre Sitzungen	3	1	7	7	2	3	3	4	Yes / Ja	Vitamin D, Omega 3, Vitamin A, Vitamin E, Selenium / Selen, Zinc / Zink, Magnesium, Vitamin B6 / Vitamin B6, Vitamin B12 / Vitamin B12, Folic acid / Folsäure, Iron / Eisen		1	2	2				1	c, d	4
2	I agree / Ich stimme zu	39	2	Romania	3	Private practice / Eigene Praxis bzw Ordination, University and education / Universität und Lehre		1	25	8	3	Affective disorders / Affektive Störungen	10	8		4	No / Nein	No / Nein	3	10	10	9	Yes / Ja	Interdisciplinary meetings / Interdisziplinäre Sitzungen, Congresses and events / Kongresse und Veranstaltungen, Scientific Journals / Wissenschaftliche Zeitschriften	4	2	7	8	1	4	3	5	Yes / Ja	Vitamin D, Omega 3, Vitamin E, Selenium / Selen, Zinc / Zink, Vitamin B12 / Vitamin B12, Folic acid / Folsäure, N-acetylcysteine / N-Acetylcystein, Other / Andere	Rhodiola rosea	1	2	1	Diet according to national dietary guidelines / Ernährungsform nach nationalen Empfehlungen, Mediterranean diet / Mediterrane Diät		d, h, b, c	1	b, d	5
2	I agree / Ich stimme zu	39	2	Serbia	1	Outpatient care / Ambulante Behandlung	Grafts	1	5 years	3	3	No, never / Nein, niemals	10	10		4	No / Nein	No / Nein	3	10	10	10	Yes / Ja	Congresses and events / Kongresse und Veranstaltungen	5	5	7	1	2	1	1	2	No / Nein			2	2	2				1	d	5
2	I agree / Ich stimme zu	39	1	Spain	1	Inpatient care / Stationäre Behandlung	Psychiatry trainee	1	3	2	4	Affective disorders / Affektive Störungen, Psychotic disorders / Psychotische Erkrankungen	8	2		3	No / Nein		4	9	9	9	Yes / Ja	Interdisciplinary meetings / Interdisziplinäre Sitzungen, Training during studies / Ausbildungen und Fortbildungen während der Ausbildung, Scientific Journals / Wissenschaftliche Zeitschriften	5	2	2	7	2	2	4	4	Yes / Ja	Vitamin D, Omega 3, Vitamin B6 / Vitamin B6, Vitamin B12 / Vitamin B12, Folic acid / Folsäure		1	1	1	Mediterranean diet / Mediterrane Diät		d, e, c	2	b, d	3
2	I agree / Ich stimme zu	39	1	Sweden	1	In training / In Ausbildung		7	2	8	3	Affective disorders / Affektive Störungen	7	7	3		No / Nein		4	8	6	6	Yes / Ja	Interdisciplinary meetings / Interdisziplinäre Sitzungen, Master studies / Master-Studium, Scientific Journals / Wissenschaftliche Zeitschriften, Journal club / Journal Club	6	4	4	5	1	2	1	2	Yes / Ja	Vitamin D, Omega 3, Magnesium, Vitamin B12 / Vitamin B12		1	2	1	Diet according to national dietary guidelines / Ernährungsform nach nationalen Empfehlungen, Mediterranean diet / Mediterrane Diät		d, c	1	b, d	5
3	I agree / Ich stimme zu	39	1	Israel	3	Private practice / Eigene Praxis bzw Ordination		1	10	8	3	No, never / Nein, niemals	5	5		3	No / Nein	No / Nein	8	7	5	5	Yes / Ja	Scientific Journals / Wissenschaftliche Zeitschriften	5	5	5	8	2	1	3	3	No / Nein			2	2	2				1	d	5
6	I agree / Ich stimme zu	39	1	Iran	3	Private practice / Eigene Praxis bzw Ordination, University and education / Universität und Lehre	Bipolar disorder	7	17	8	3	No, never / Nein, niemals	8	3		4	No / Nein		1	10	8	8	Yes / Ja	Interdisciplinary meetings / Interdisziplinäre Sitzungen, Training during studies / Ausbildungen und Fortbildungen während der Ausbildung	5	3	6	2	1	1	1	2	Yes / Ja	Vitamin D, Folic acid / Folsäure, N-acetylcysteine / N-Acetylcystein, Other / Andere	Calcium	1	2	1	Other / Andere	Diet for MAOA inhibitors	d	2	d	4
6	I agree / Ich stimme zu	39	1	Serbia	1	Inpatient care / Stationäre Behandlung, Day care hospital / Tagesklinik, University and education / Universität und Lehre		4	10 years	8	3	No, never / Nein, niemals	7	5	4	4	No / Nein	No / Nein	2	7	7	7	Yes / Ja	Interdisciplinary meetings / Interdisziplinäre Sitzungen	4	3	3	4	1	1	1	1	No / Nein			1	2	2					d	4
6	I agree / Ich stimme zu	39	1	Serbia	1	Outpatient care / Ambulante Behandlung		1	15	8	9	Affective disorders / Affektive Störungen, Anxiety disorders / Angsterkrankungen	8	3		4	Yes / Ja	No / Nein	8	9	9	9	Yes / Ja	Interdisciplinary meetings / Interdisziplinäre Sitzungen, Congresses and events / Kongresse und Veranstaltungen, Scientific Journals / Wissenschaftliche Zeitschriften	3	2	3	9	1	3	3	3	Yes / Ja	Vitamin D, Omega 3, Vitamin B6 / Vitamin B6	Probiotic	1	1	1	Mediterranean diet / Mediterrane Diät, Other / Andere	Whole plant based	d, i	1	a, b, d	4
1	I agree / Ich stimme zu	40	1	Australia	3	Private practice / Eigene Praxis bzw Ordination		1	8	8	5	No, never / Nein, niemals	1	1	4	4	No / Nein		1	5	5	5	Yes / Ja	Interdisciplinary meetings / Interdisziplinäre Sitzungen, Training during studies / Ausbildungen und Fortbildungen während der Ausbildung	1	3	3	3	1	2	2	2	No / Nein			2	2	2			j, a	2	a	5
1	I agree / Ich stimme zu	40	2	Australia	6	University and education / Universität und Lehre	Neuroscience research fellow,	4	2 years of training in psychiatry, more than 5 years of working in meuroscience field	2	5	Affective disorders / Affektive Störungen	8	2		4	No / Nein	No / Nein	2	8	5	5	Yes / Ja	PhD project-thesis / PhD Projekt-Dissertation, Congresses and events / Kongresse und Veranstaltungen, Scientific Journals / Wissenschaftliche Zeitschriften	5	3	1	2	1	3	3	2	Yes / Ja	Vitamin D, Omega 3, Vitamin B6 / Vitamin B6, Vitamin B12 / Vitamin B12, Folic acid / Folsäure, Iron / Eisen, N-acetylcysteine / N-Acetylcystein		1	1	1	Low carb diet / Diät mit wenigen Kohlenhydraten "low carb"		d, h, a, b, c	1	d	5
1	I agree / Ich stimme zu	40	1	Austria	3	Private practice / Eigene Praxis bzw Ordination		8	3	3	5	No, never / Nein, niemals	8	3		4	No / Nein	No / Nein	3	8	7	7	Yes / Ja	Interdisciplinary meetings / Interdisziplinäre Sitzungen, Training during studies / Ausbildungen und Fortbildungen während der Ausbildung, Congresses and events / Kongresse und Veranstaltungen	5	3	4	3	2	2	2	2	Yes / Ja	Omega 3, Vitamin B6 / Vitamin B6, Vitamin B12 / Vitamin B12, Folic acid / Folsäure		1	1	1	Mediterranean diet / Mediterrane Diät		a, b, c	1	d	5
1	I agree / Ich stimme zu	40	1	Austria	6	Outpatient care / Ambulante Behandlung		8	5 years	5	5	Psychotic disorders / Psychotische Erkrankungen	8	10		4	No / Nein	No / Nein	5	8	7	10	Yes / Ja	Interdisciplinary meetings / Interdisziplinäre Sitzungen, Training during studies / Ausbildungen und Fortbildungen während der Ausbildung, Congresses and events / Kongresse und Veranstaltungen, Scientific Journals / Wissenschaftliche Zeitschriften, Journal club / Journal Club	4	2	5	8	3	3	3	4	Yes / Ja	Omega 3, Vitamin B6 / Vitamin B6, Vitamin B12 / Vitamin B12		1	2	2	Diet according to national dietary guidelines / Ernährungsform nach nationalen Empfehlungen		e, a, b, c	2	d	5
1	I agree / Ich stimme zu	40	1	Austria	1	Inpatient care / Stationäre Behandlung		8	7	4	4	Eating disorders / Esstörungen	6	6		4	No / Nein	No / Nein	3	8	8	9	Yes / Ja	Interdisciplinary meetings / Interdisziplinäre Sitzungen	4	2	4	3	2	3	3	3	Yes / Ja	Omega 3, Vitamin B6 / Vitamin B6, Vitamin B12 / Vitamin B12, Folic acid / Folsäure		1	2	1	Mediterranean diet / Mediterrane Diät, Glyx diet / Glyx Diät		a, b, c	1	d	4
1	I agree / Ich stimme zu	40	1	Austria	3	Private practice / Eigene Praxis bzw Ordination		1	4	4	5	No, never / Nein, niemals	8	2		4	No / Nein	No / Nein	2	7	7	6	Yes / Ja	Interdisciplinary meetings / Interdisziplinäre Sitzungen, Training during studies / Ausbildungen und Fortbildungen während der Ausbildung, Journal club / Journal Club	3	2	5	3	1	3	3	2	Yes / Ja	Magnesium, Vitamin B6 / Vitamin B6, Vitamin B12 / Vitamin B12, Folic acid / Folsäure, Iron / Eisen		1	2	1	Other / Andere	Diabetic	g, b, c	2	d	5
1	I agree / Ich stimme zu	40	1	Austria	2	Outpatient care / Ambulante Behandlung, Private practice / Eigene Praxis bzw Ordination		1	8	8	5	Psychotic disorders / Psychotische Erkrankungen, Eating disorders / Esstörungen	7	3		4	No / Nein		4	7	6	7	Yes / Ja	Interdisciplinary meetings / Interdisziplinäre Sitzungen	3	3	3	7	2	3	4	3	Yes / Ja	Omega 3, Magnesium, Vitamin B6 / Vitamin B6, Folic acid / Folsäure		1	2	1	Mediterranean diet / Mediterrane Diät		g, b, c	1	d	3
1	I agree / Ich stimme zu	40	1	Austria	2			1	11	3	5	Psychotic disorders / Psychotische Erkrankungen, Eating disorders / Esstörungen	7	7		4	No / Nein		5	7	7	7	Yes / Ja	Interdisciplinary meetings / Interdisziplinäre Sitzungen	4	3	5	7	2	3	3	2	Yes / Ja	Omega 3, Magnesium, Folic acid / Folsäure, Other / Andere	B1, B3	1	1	1	Mediterranean diet / Mediterrane Diät, Low carb diet / Diät mit wenigen Kohlenhydraten "low carb"		e, g, a, b, c	2	b, d, e	4
1	I agree / Ich stimme zu	40	1	Austria	6	Private practice / Eigene Praxis bzw Ordination		1	8 years	8	5	Anxiety disorders / Angsterkrankungen	9	2		4	No / Nein	No / Nein	4	10	9	10	Yes / Ja	Interdisciplinary meetings / Interdisziplinäre Sitzungen, Congresses and events / Kongresse und Veranstaltungen, Scientific Journals / Wissenschaftliche Zeitschriften	3	2	2	6	3	2	3	3	Yes / Ja	Magnesium, Vitamin B12 / Vitamin B12		1	2	1	Diet according to national dietary guidelines / Ernährungsform nach nationalen Empfehlungen, Mediterranean diet / Mediterrane Diät		d, i, f, h, a, b, c	1	b, d	5
1	I agree / Ich stimme zu	40	1	Austria	4	Inpatient care / Stationäre Behandlung		1	3	3	5	Anxiety disorders / Angsterkrankungen	3	3		4	No / Nein	No / Nein	3	5	5	2	No / Nein		3	2	5	2	3	3	3	3	Yes / Ja	Vitamin B6 / Vitamin B6, Vitamin B12 / Vitamin B12		2	2	2			d, i, a, b, c	2	a	5
1	I agree / Ich stimme zu	40	1	Austria	4	Outpatient care / Ambulante Behandlung		1		3	5	Eating disorders / Esstörungen	7	8	2	4	No / Nein	No / Nein	5	8	8	8	Yes / Ja	Interdisciplinary meetings / Interdisziplinäre Sitzungen, Master studies / Master-Studium, PhD project-thesis / PhD Projekt-Dissertation, Journal club / Journal Club	4	3	6	3	1	1	4	3	Yes / Ja	Vitamin D, Omega 3, Zinc / Zink, Magnesium, Vitamin B6 / Vitamin B6, Vitamin B12 / Vitamin B12, Folic acid / Folsäure, Iron / Eisen		1	1	1	Mediterranean diet / Mediterrane Diät, Low carb diet / Diät mit wenigen Kohlenhydraten "low carb"		d, f, g, a	1	d	3
1	I agree / Ich stimme zu	40	1	Austria	2	Outpatient care / Ambulante Behandlung		8	3 years of training	3	3	Affective disorders / Affektive Störungen, Anxiety disorders / Angsterkrankungen, Eating disorders / Esstörungen	8	9		4	No / Nein	No / Nein	4	8	8	9	Yes / Ja	PhD project-thesis / PhD Projekt-Dissertation, Congresses and events / Kongresse und Veranstaltungen, Scientific Journals / Wissenschaftliche Zeitschriften	3	2	5	7	2	3	4	3	Yes / Ja	Vitamin D, Omega 3, Magnesium, Vitamin B6 / Vitamin B6, Vitamin B12 / Vitamin B12, Folic acid / Folsäure		1	1	1	Diet according to national dietary guidelines / Ernährungsform nach nationalen Empfehlungen, Mediterranean diet / Mediterrane Diät		d, i, g, a, b, c	1	b, d	4
1	I agree / Ich stimme zu	40	1	Austria	4	Inpatient care / Stationäre Behandlung		1	4	6	5	Affective disorders / Affektive Störungen	6	6		4	No / Nein		3	7	7	7	Yes / Ja	Training during studies / Ausbildungen und Fortbildungen während der Ausbildung	3	1	2	2	2	1	2	2	Yes / Ja	Vitamin D, Omega 3, Zinc / Zink, Magnesium, Vitamin B6 / Vitamin B6, Vitamin B12 / Vitamin B12, Folic acid / Folsäure, Iron / Eisen, Other / Andere	B glucan	1	1	2			d, a, b, c	1	d, e	5
1	I agree / Ich stimme zu	40	1	Austria	2	Outpatient care / Ambulante Behandlung		2	2	2	5	No, never / Nein, niemals	7	2		4	Yes / Ja	Yes / Ja	5	10	10	10	Yes / Ja	Training during studies / Ausbildungen und Fortbildungen während der Ausbildung, PhD project-thesis / PhD Projekt-Dissertation, Congresses and events / Kongresse und Veranstaltungen	4	1	2	4	2	2	3		Yes / Ja	Omega 3, Vitamin B6 / Vitamin B6, Vitamin B12 / Vitamin B12, Folic acid / Folsäure, Iron / Eisen		1	1	2			h, a, b, c	2	d	5
1	I agree / Ich stimme zu	40	1	Austria	3	Private practice / Eigene Praxis bzw Ordination		1	2	2	6	No, never / Nein, niemals	8	6		3	No / Nein		8	9	8	7	Yes / Ja	Interdisciplinary meetings / Interdisziplinäre Sitzungen, Congresses and events / Kongresse und Veranstaltungen, Scientific Journals / Wissenschaftliche Zeitschriften, Journal club / Journal Club	5	4	6	7	1	2	4	3	Yes / Ja	Vitamin D, Omega 3, Zinc / Zink, Vitamin B6 / Vitamin B6, Vitamin B12 / Vitamin B12, Folic acid / Folsäure, Iron / Eisen, Other / Andere	Certain amino acids	1	1	1	Mediterranean diet / Mediterrane Diät, Low carb diet / Diät mit wenigen Kohlenhydraten "low carb"		d, i, e, a, b, c	2	d	3
1	I agree / Ich stimme zu	40	1	Austria	4	Inpatient care / Stationäre Behandlung		8	1	1	5	No, never / Nein, niemals	2	2	4	4	No / Nein		2	6	6	6	Yes / Ja	Training during studies / Ausbildungen und Fortbildungen während der Ausbildung, Congresses and events / Kongresse und Veranstaltungen, Journal club / Journal Club	5	2	3	2	2	1	3	3	Yes / Ja	Vitamin D, Vitamin B6 / Vitamin B6, Vitamin B12 / Vitamin B12, Folic acid / Folsäure, Iron / Eisen	Ensure	1	2	1	Vegetarian diet / Vegetarische Ernährung, Vegan diet / Vegane Ernährung, Other / Andere	Diabetic, without gluten	g, a, b	2	b, d	3
1	I agree / Ich stimme zu	40	1	Austria	6	Outpatient care / Ambulante Behandlung, Private practice / Eigene Praxis bzw Ordination	psychiatry	8	1 year	2	5	No, never / Nein, niemals	5	4		4	No / Nein	No / Nein	3	7	6	4	Yes / Ja	Interdisciplinary meetings / Interdisziplinäre Sitzungen, Training during studies / Ausbildungen und Fortbildungen während der Ausbildung, Congresses and events / Kongresse und Veranstaltungen	3	2	4	3	2	2	4	3	Yes / Ja	Omega 3, Magnesium, Vitamin B6 / Vitamin B6, Iron / Eisen		1	1	2			d, i, f, a, b, c	1	d	5
1	I agree / Ich stimme zu	40	1	Austria	2	Outpatient care / Ambulante Behandlung		8	1 year	1	5	No, never / Nein, niemals	7	4		3	No / Nein	No / Nein	3	10	8	7	Yes / Ja	Training during studies / Ausbildungen und Fortbildungen während der Ausbildung	4	3	5	3	1	1	2	2	No / Nein			1	2	1	Mediterranean diet / Mediterrane Diät		a, b, c	2	d	5
1	I agree / Ich stimme zu	40	1	Ireland	2	Outpatient care / Ambulante Behandlung		7	4 years	3	5	Affective disorders / Affektive Störungen, Eating disorders / Esstörungen	9	1		4	No / Nein	Yes / Ja	4	7	9	10	Yes / Ja	Interdisciplinary meetings / Interdisziplinäre Sitzungen, Training during studies / Ausbildungen und Fortbildungen während der Ausbildung, Congresses and events / Kongresse und Veranstaltungen	3	1	3	7	2	3	3	2	Yes / Ja	Vitamin D, Omega 3, Vitamin E, Selenium / Selen, Magnesium, Vitamin B6 / Vitamin B6, Vitamin B12 / Vitamin B12, Folic acid / Folsäure, Iron / Eisen		1	2	1	Mediterranean diet / Mediterrane Diät		d, f, g, h, a, b, c	1	b, d	4
1	I agree / Ich stimme zu	40	1	Ireland	2	Outpatient care / Ambulante Behandlung, Psychotherapy outpatient care / Ambulante psychotherapeutische Behandlung		8	4	4	5	Eating disorders / Esstörungen	8	5		4	No / Nein	No / Nein	2	5	4	4	Yes / Ja	Training during studies / Ausbildungen und Fortbildungen während der Ausbildung	3	3	2	2	2	1	3	3	No / Nein			1		2				1		5
1	I agree / Ich stimme zu	40	1	Israel	3	Outpatient care / Ambulante Behandlung, Private practice / Eigene Praxis bzw Ordination		8	4 years	4	5	Affective disorders / Affektive Störungen, Anxiety disorders / Angsterkrankungen, Psychotic disorders / Psychotische Erkrankungen	8	9		4	No / Nein	No / Nein	8	8	9	10	Yes / Ja	Congresses and events / Kongresse und Veranstaltungen, Journal club / Journal Club	3	2	5	6	1	3	2	3	Yes / Ja	Omega 3, Vitamin B6 / Vitamin B6, Vitamin B12 / Vitamin B12, Folic acid / Folsäure, Iron / Eisen		1	1	1	Mediterranean diet / Mediterrane Diät		e, a, b	2	d	5
2	I agree / Ich stimme zu	40	2	Brazil	1	Inpatient care / Stationäre Behandlung		10	5	5	5	No, never / Nein, niemals	7	9		2	No / Nein	No / Nein	4	6				Congresses and events / Kongresse und Veranstaltungen	6	4	4	5	3	4		2	No / Nein		Probiotik	1	1	2				2	d	4
2	I agree / Ich stimme zu	40	2	Brazil	3	Private practice / Eigene Praxis bzw Ordination		1	7	8	8	Affective disorders / Affektive Störungen, Anxiety disorders / Angsterkrankungen	10	2		4	No / Nein	No / Nein	6	10	10	10	Yes / Ja	Interdisciplinary meetings / Interdisziplinäre Sitzungen, Training during studies / Ausbildungen und Fortbildungen während der Ausbildung, Master studies / Master-Studium, Congresses and events / Kongresse und Veranstaltungen	3	3	3	5	2	3	2	3	Yes / Ja	Omega 3, Iron / Eisen, Other / Andere	Yes, too many to list them all, mainly adaptogenic herbs	1	2	1	Other / Andere	I gave dietary advices based on macrobiotic diet, but never recommende it in its entirety	d, i	1	d	4
2	I agree / Ich stimme zu	40	2	Brazil	3	Private practice / Eigene Praxis bzw Ordination		8	3	3	5	Affective disorders / Affektive Störungen, Psychotic disorders / Psychotische Erkrankungen, Eating disorders / Esstörungen	8	8		4	No / Nein	No / Nein	7	8	7	7	Yes / Ja	Interdisciplinary meetings / Interdisziplinäre Sitzungen, Training during studies / Ausbildungen und Fortbildungen während der Ausbildung	7	5	7	8	2	5	3	5	Yes / Ja	Vitamin D, Omega 3, Magnesium, Vitamin B6 / Vitamin B6, Vitamin B12 / Vitamin B12, Folic acid / Folsäure, Iron / Eisen		1	1	1	Diet according to national dietary guidelines / Ernährungsform nach nationalen Empfehlungen, Mediterranean diet / Mediterrane Diät		d, e, f, g, a, b, c	2	b, d	4
2	I agree / Ich stimme zu	40	2	Germany	1	University and education / Universität und Lehre		1	13	8	5	Others / Andere	7			4	No / Nein		4	6	7	6	Yes / Ja	Interdisciplinary meetings / Interdisziplinäre Sitzungen, Congresses and events / Kongresse und Veranstaltungen	3	2	5	8	2	3	4	5	Yes / Ja	Omega 3, Magnesium, Vitamin B6 / Vitamin B6, Vitamin B12 / Vitamin B12, Folic acid / Folsäure, Iron / Eisen		1	1	1	Diet according to national dietary guidelines / Ernährungsform nach nationalen Empfehlungen		f, g, a, b, c, l	1	b, d, e	4
2	I agree / Ich stimme zu	40	1	Iran	2	Psychotherapy outpatient care / Ambulante psychotherapeutische Behandlung		8	4	1	5	Psychotic disorders / Psychotische Erkrankungen, Eating disorders / Esstörungen	3	3		2	No / Nein		2	5	5	5	Yes / Ja	Interdisciplinary meetings / Interdisziplinäre Sitzungen	3	2	1	2	1	2	3	3	Yes / Ja	Vitamin D, Omega 3, Vitamin E, Zinc / Zink, Magnesium, Vitamin B12 / Vitamin B12		1	2	2	Mediterranean diet / Mediterrane Diät		d, i, a, b, c	2	d	5
2	I agree / Ich stimme zu	40	2	Ireland	1	Inpatient care / Stationäre Behandlung, Outpatient care / Ambulante Behandlung, University and education / Universität und Lehre		8	4	4	5	No, never / Nein, niemals	5	2		4	No / Nein	No / Nein	3	6	6	6	Yes / Ja	Interdisciplinary meetings / Interdisziplinäre Sitzungen, Training during studies / Ausbildungen und Fortbildungen während der Ausbildung, Congresses and events / Kongresse und Veranstaltungen	4	2	3	2	1	1	2	1	Yes / Ja	Omega 3, Vitamin B6 / Vitamin B6, Vitamin B12 / Vitamin B12		1	2	2			d, e, f	1	a, d	4
2	I agree / Ich stimme zu	40	2	Israel	1	Outpatient care / Ambulante Behandlung		10		5	9	Affective disorders / Affektive Störungen, Anxiety disorders / Angsterkrankungen, Psychotic disorders / Psychotische Erkrankungen, Eating disorders / Esstörungen	10	8		4	No / Nein	No / Nein	6	10	10	10	Yes / Ja	PhD project-thesis / PhD Projekt-Dissertation	5	2	5	6	3	3	3	4	Yes / Ja	Vitamin D, Omega 3, Zinc / Zink, Magnesium, Vitamin B6 / Vitamin B6, Vitamin B12 / Vitamin B12, Folic acid / Folsäure		1	1	1	Ketogenic diet / Ketogene Diät		d, i, e, g, a, b, c	2	d	2
2	I agree / Ich stimme zu	40	1	Lithuania	2	Outpatient care / Ambulante Behandlung		1	18	8	5	No, never / Nein, niemals	3	1	4	4	No / Nein	No / Nein	2	4	4	6	Yes / Ja	Interdisciplinary meetings / Interdisziplinäre Sitzungen, Congresses and events / Kongresse und Veranstaltungen	3	2	3	1	1	1	2	1	No / Nein			1	1	1	Mediterranean diet / Mediterrane Diät		a, b, c	1	a, d	5
2	I agree / Ich stimme zu	40	1	Lithuania	1	Inpatient care / Stationäre Behandlung		8	3	3	5	No, never / Nein, niemals	6	2		4	No / Nein	No / Nein	3	5	5	5	Yes / Ja	Interdisciplinary meetings / Interdisziplinäre Sitzungen, Training during studies / Ausbildungen und Fortbildungen während der Ausbildung	3	2	3	2	1	1	3	2	Yes / Ja	Vitamin D, Omega 3, Magnesium, Vitamin B6 / Vitamin B6, Vitamin B12 / Vitamin B12, Folic acid / Folsäure, Iron / Eisen		1	2	1	Diet according to national dietary guidelines / Ernährungsform nach nationalen Empfehlungen, Mediterranean diet / Mediterrane Diät		a, b, c	1	d	5
2	I agree / Ich stimme zu	40	1	Lithuania	2	Outpatient care / Ambulante Behandlung		8	2 years	2	3	No, never / Nein, niemals	7	4	4	4	No / Nein	No / Nein	2	5	7	6	Yes / Ja	Master studies / Master-Studium, Congresses and events / Kongresse und Veranstaltungen	3	1	7	1	3	3	1	2	No / Nein		No	1	2	2				1	d	5
2	I agree / Ich stimme zu	40	1	Spain	1	Inpatient care / Stationäre Behandlung		1	9	3	4	No, never / Nein, niemals	2	6		4	No / Nein	No / Nein	2	3	2	2	No / Nein		3	2	3	9	1	5	3	5	No / Nein			2	2	2				2	d	4
3	I agree / Ich stimme zu	40	1	Austria	6	Psychotherapy outpatient care / Ambulante psychotherapeutische Behandlung, University and education / Universität und Lehre		1	6.5	8	5	Affective disorders / Affektive Störungen, Others / Andere	7	3		2	Yes / Ja	Yes / Ja	6	10	10	9	Yes / Ja	Interdisciplinary meetings / Interdisziplinäre Sitzungen, Congresses and events / Kongresse und Veranstaltungen, Scientific Journals / Wissenschaftliche Zeitschriften, Journal club / Journal Club	3	2	3	7	2	2	2	3	Yes / Ja	Vitamin D, Omega 3, Magnesium, Vitamin B6 / Vitamin B6, Vitamin B12 / Vitamin B12, Folic acid / Folsäure, Other / Andere	L-Lyzine, L-ornithine L-aspartate, enteric-coated capsules of peppermint oil, EGCG	1	1	1	Diet according to national dietary guidelines / Ernährungsform nach nationalen Empfehlungen, Mediterranean diet / Mediterrane Diät, Low carb diet / Diät mit wenigen Kohlenhydraten "low carb"		d, e, a, b, c	1	b, c, d	5
3	I agree / Ich stimme zu	40	1	Serbia	3	Private practice / Eigene Praxis bzw Ordination, In training / In Ausbildung		5	15		9	Others / Andere	7	4		4	No / Nein		3	9	8	9	Yes / Ja	Interdisciplinary meetings / Interdisziplinäre Sitzungen, Congresses and events / Kongresse und Veranstaltungen, Scientific Journals / Wissenschaftliche Zeitschriften	3	2	2	5	2	3	4	4	Yes / Ja	Vitamin B6 / Vitamin B6, Vitamin B12 / Vitamin B12, Folic acid / Folsäure, Iron / Eisen		1	1	1	Mediterranean diet / Mediterrane Diät, Other / Andere		a, b, l	2	b, c, d	5
6	I agree / Ich stimme zu	40	1	Serbia	2	Psychotherapy outpatient care / Ambulante psychotherapeutische Behandlung		7	20	7	6	Affective disorders / Affektive Störungen	8	6		4	No / Nein		7	9	9	9	Yes / Ja	Interdisciplinary meetings / Interdisziplinäre Sitzungen, Congresses and events / Kongresse und Veranstaltungen, Scientific Journals / Wissenschaftliche Zeitschriften, Journal club / Journal Club	6	3	4	7	1	1	4	4	Yes / Ja	Vitamin D, Omega 3, Vitamin B6 / Vitamin B6, Vitamin B12 / Vitamin B12, Folic acid / Folsäure, Iron / Eisen		1	2	1	Mediterranean diet / Mediterrane Diät, Other / Andere	Depending on the patients nutrition state	d, i, b, c	2	b, d, e	3
6	I agree / Ich stimme zu	40	1	Serbia	2	Psychotherapy outpatient care / Ambulante psychotherapeutische Behandlung		10	8	6	6	Eating disorders / Esstörungen	2	3		2		No / Nein	4	4	1	1	Yes / Ja	Scientific Journals / Wissenschaftliche Zeitschriften, Journal club / Journal Club	3	1	8	2	1	2	1	2	Yes / Ja	Vitamin D, Magnesium, Vitamin B6 / Vitamin B6, Vitamin B12 / Vitamin B12, Folic acid / Folsäure		2	2	2			g	2	d	2
1	I agree / Ich stimme zu	41	1	Austria	1	Inpatient care / Stationäre Behandlung, Private practice / Eigene Praxis bzw Ordination, University and education / Universität und Lehre		1	2 years	2	3	No, never / Nein, niemals	8	8	4	4	No / Nein	No / Nein	2	9	10	10	Yes / Ja	Interdisciplinary meetings / Interdisziplinäre Sitzungen, Training during studies / Ausbildungen und Fortbildungen während der Ausbildung, Scientific Journals / Wissenschaftliche Zeitschriften, Journal club / Journal Club	2	2	1	2	2	1	1	3	Yes / Ja	Omega 3, Folic acid / Folsäure		1	2	2				2	d	5
1	I agree / Ich stimme zu	41	1	Austria	2	Psychotherapy outpatient care / Ambulante psychotherapeutische Behandlung, Private practice / Eigene Praxis bzw Ordination, University and education / Universität und Lehre		4	7	8	4	Affective disorders / Affektive Störungen, Eating disorders / Esstörungen	7	8		4	Yes / Ja	No / Nein	1	8	9	9	Yes / Ja	Training during studies / Ausbildungen und Fortbildungen während der Ausbildung, Congresses and events / Kongresse und Veranstaltungen, Journal club / Journal Club	1	2	1	4	2	3	1	4	Yes / Ja	Vitamin D		1	2	1	Ketogenic diet / Ketogene Diät, Low carb diet / Diät mit wenigen Kohlenhydraten "low carb"		d, g, a, b	2	d, e	4
1	I agree / Ich stimme zu	41	1	Austria	2	Outpatient care / Ambulante Behandlung, Private practice / Eigene Praxis bzw Ordination		4	7	5	3	No, never / Nein, niemals	1	1		4	No / Nein		1	5	7	10	Yes / Ja	Interdisciplinary meetings / Interdisziplinäre Sitzungen, Training during studies / Ausbildungen und Fortbildungen während der Ausbildung, Master studies / Master-Studium, Congresses and events / Kongresse und Veranstaltungen, Scientific Journals / Wissenschaftliche Zeitschriften, Journal club / Journal Club	5	1	5	5	1	1	3	3	No / Nein			1	2	2				2	d, e	5
1	I agree / Ich stimme zu	41	1	Austria	2	Outpatient care / Ambulante Behandlung		2	11	8	5	Affective disorders / Affektive Störungen, Anxiety disorders / Angsterkrankungen, Eating disorders / Esstörungen	8	9		1	No / Nein		7	8	8	7	Yes / Ja	Scientific Journals / Wissenschaftliche Zeitschriften	6	6	5	8	1	3	3	4	Yes / Ja	Vitamin D, Folic acid / Folsäure, Iron / Eisen		1	1	2			d, i, g, h, a, b, c	2	a, b, d	3
1	I agree / Ich stimme zu	41	1	Austria	1	Inpatient care / Stationäre Behandlung		1	30	8	8	Affective disorders / Affektive Störungen, Anxiety disorders / Angsterkrankungen, Psychotic disorders / Psychotische Erkrankungen, Others / Andere	9	9		4	Yes / Ja	No / Nein	5	10	7	4	No / Nein		7	7	9	6	2	3	3	4	Yes / Ja	Vitamin D, Magnesium, Vitamin B6 / Vitamin B6, Vitamin B12 / Vitamin B12, Folic acid / Folsäure		1	1	1	Other / Andere	Glutenfree, caseinfree, free of conservats, free on sodium-glutamate	d, i, e	1	a	3
1	I agree / Ich stimme zu	41	1	Austria	2	Outpatient care / Ambulante Behandlung		7	4	5	5	Anxiety disorders / Angsterkrankungen, Eating disorders / Esstörungen	5	8		4	No / Nein		3	8	5	7	Yes / Ja	Training during studies / Ausbildungen und Fortbildungen während der Ausbildung, Congresses and events / Kongresse und Veranstaltungen, Scientific Journals / Wissenschaftliche Zeitschriften	6	4	6	5	2	2	2	2	Yes / Ja	Vitamin D, Magnesium, Vitamin B12 / Vitamin B12, Folic acid / Folsäure, Iron / Eisen		1	1	1	Diet according to national dietary guidelines / Ernährungsform nach nationalen Empfehlungen		g	1	b, d	4
1	I agree / Ich stimme zu	41	2	Germany	6	University and education / Universität und Lehre		2	28		5	Affective disorders / Affektive Störungen, Anxiety disorders / Angsterkrankungen, Eating disorders / Esstörungen	7	7		4	No / Nein	No / Nein	7	9	8	6	Yes / Ja	Interdisciplinary meetings / Interdisziplinäre Sitzungen, Training during studies / Ausbildungen und Fortbildungen während der Ausbildung, Congresses and events / Kongresse und Veranstaltungen	8	3	5	8	2	1	3	3	Yes / Ja	Vitamin D, Omega 3, Vitamin A, Vitamin E, Selenium / Selen, Zinc / Zink, Magnesium, Vitamin B6 / Vitamin B6, Vitamin B12 / Vitamin B12, Folic acid / Folsäure, Iron / Eisen, N-acetylcysteine / N-Acetylcystein		1	1	2				2	a, b, d	3
1	I agree / Ich stimme zu	41	1	Ireland	2	Inpatient care / Stationäre Behandlung, Outpatient care / Ambulante Behandlung, Day care hospital / Tagesklinik, Psychotherapy outpatient care / Ambulante psychotherapeutische Behandlung		1	1	2	4	Psychotic disorders / Psychotische Erkrankungen, Eating disorders / Esstörungen, Others / Andere	8	8		2	No / Nein		3	9	9	7	Yes / Ja	Training during studies / Ausbildungen und Fortbildungen während der Ausbildung, Congresses and events / Kongresse und Veranstaltungen, Journal club / Journal Club	6	4	5	6	1	3	3	3	Yes / Ja	Vitamin D, Omega 3, Magnesium, Vitamin B6 / Vitamin B6, Vitamin B12 / Vitamin B12, Folic acid / Folsäure, Iron / Eisen		1	1	1	Low carb diet / Diät mit wenigen Kohlenhydraten "low carb"		b, c	2	b, d	4
1	I agree / Ich stimme zu	41	2	Israel	3	Private practice / Eigene Praxis bzw Ordination		1	23		5	Affective disorders / Affektive Störungen, Anxiety disorders / Angsterkrankungen, Psychotic disorders / Psychotische Erkrankungen, Obsessive compulsive disorder / Zwangsstörung, Eating disorders / Esstörungen	3	4			No / Nein	No / Nein	2	5	5	5	Yes / Ja	Interdisciplinary meetings / Interdisziplinäre Sitzungen, Congresses and events / Kongresse und Veranstaltungen, Scientific Journals / Wissenschaftliche Zeitschriften	3	3	2	7	2	3	3	3	Yes / Ja	Vitamin D, Omega 3, Magnesium, Vitamin B6 / Vitamin B6, Vitamin B12 / Vitamin B12, Other / Andere	Q10, Ginco Biloba, other herbs, Vitamin C	1	1	1	Low carb diet / Diät mit wenigen Kohlenhydraten "low carb"		d, i, g, a, b, c	1	b, d, e	4
2	I agree / Ich stimme zu	41	1	Austria	1	Outpatient care / Ambulante Behandlung		2	1 year (still in residency)	1	5	Eating disorders / Esstörungen, Others / Andere	5	4		2	No / Nein	No / Nein	2	7	7	7	Yes / Ja	Interdisciplinary meetings / Interdisziplinäre Sitzungen, Training during studies / Ausbildungen und Fortbildungen während der Ausbildung, Congresses and events / Kongresse und Veranstaltungen, Scientific Journals / Wissenschaftliche Zeitschriften	7	4	6	5	3	3	3	3	Yes / Ja	Vitamin D, Folic acid / Folsäure, Iron / Eisen		1	1	1	Diet according to national dietary guidelines / Ernährungsform nach nationalen Empfehlungen, Other / Andere	low colesterol diet	g, a, b, c	2	d	3
2	I agree / Ich stimme zu	41	1	Austria	1	Inpatient care / Stationäre Behandlung, Psychotherapy outpatient care / Ambulante psychotherapeutische Behandlung, In training / In Ausbildung		5	6	8	4	No, never / Nein, niemals	6	7	4	4	No / Nein		1	8	8	10	Yes / Ja	Interdisciplinary meetings / Interdisziplinäre Sitzungen, Scientific Journals / Wissenschaftliche Zeitschriften, Journal club / Journal Club	8	4	6	2	1	3	3	1	Yes / Ja	Vitamin B6 / Vitamin B6, Vitamin B12 / Vitamin B12, Folic acid / Folsäure, Iron / Eisen		2	2	2			b, c	2	d	5
2	I agree / Ich stimme zu	41	1	Brazil	1	Inpatient care / Stationäre Behandlung, Private practice / Eigene Praxis bzw Ordination		2	5	8	5	Eating disorders / Esstörungen	5	10		4	No / Nein		5	10	10	9	Yes / Ja	Interdisciplinary meetings / Interdisziplinäre Sitzungen, Training during studies / Ausbildungen und Fortbildungen während der Ausbildung, Master studies / Master-Studium, PhD project-thesis / PhD Projekt-Dissertation, Congresses and events / Kongresse und Veranstaltungen, Scientific Journals / Wissenschaftliche Zeitschriften	5	5	9	8	1	5	3	4	Yes / Ja	Vitamin D, Magnesium, Folic acid / Folsäure		2	1	1	Diet according to national dietary guidelines / Ernährungsform nach nationalen Empfehlungen, Mediterranean diet / Mediterrane Diät, Low carb diet / Diät mit wenigen Kohlenhydraten "low carb"		d, g, h, a, b, c	2	c, d	3
2	I agree / Ich stimme zu	41	2	Iran	1	Inpatient care / Stationäre Behandlung, University and education / Universität und Lehre		1	5	8	4	Affective disorders / Affektive Störungen, Anxiety disorders / Angsterkrankungen, Psychotic disorders / Psychotische Erkrankungen, Eating disorders / Esstörungen	8	4		3	No / Nein		4	10	8	8	Yes / Ja	Interdisciplinary meetings / Interdisziplinäre Sitzungen, Training during studies / Ausbildungen und Fortbildungen während der Ausbildung, Congresses and events / Kongresse und Veranstaltungen	4	2	3	4	2	3	3	3	Yes / Ja	Vitamin D, Omega 3, Magnesium, Vitamin B6 / Vitamin B6, Vitamin B12 / Vitamin B12, Folic acid / Folsäure, Iron / Eisen		1	1	1	Diet according to national dietary guidelines / Ernährungsform nach nationalen Empfehlungen, Mediterranean diet / Mediterrane Diät		d, i, e, g, a, b, c	2	b, d	4
2	I agree / Ich stimme zu	41	1	Iran	1	Inpatient care / Stationäre Behandlung, Outpatient care / Ambulante Behandlung, University and education / Universität und Lehre		1	6	8	4	Eating disorders / Esstörungen, Others / Andere	7	4		2	No / Nein		3	10	8	7	Yes / Ja	Interdisciplinary meetings / Interdisziplinäre Sitzungen, Congresses and events / Kongresse und Veranstaltungen	4	2	8	6	1	2	2	1	Yes / Ja	Vitamin D, Omega 3, Zinc / Zink, Magnesium, Vitamin B6 / Vitamin B6, Vitamin B12 / Vitamin B12, Folic acid / Folsäure, Iron / Eisen, Other / Andere	Pro- and prebiotics	1	1	1	Diet according to national dietary guidelines / Ernährungsform nach nationalen Empfehlungen, Mediterranean diet / Mediterrane Diät, Low carb diet / Diät mit wenigen Kohlenhydraten "low carb"		d, i, g, k, a, b, c, l	2	d	4
2	I agree / Ich stimme zu	41	1	Lithuania	2	Outpatient care / Ambulante Behandlung		1	8	1	3	Affective disorders / Affektive Störungen, Psychotic disorders / Psychotische Erkrankungen, Obsessive compulsive disorder / Zwangsstörung, Eating disorders / Esstörungen	8	5		1	Yes / Ja	Yes / Ja	6	10	10	10	Yes / Ja	Interdisciplinary meetings / Interdisziplinäre Sitzungen, Master studies / Master-Studium, PhD project-thesis / PhD Projekt-Dissertation, Scientific Journals / Wissenschaftliche Zeitschriften, Journal club / Journal Club	8	8	7	8	1	5	5	5	Yes / Ja	Vitamin D, Omega 3, Zinc / Zink, Vitamin B12 / Vitamin B12	No	1	2	1	Diet according to national dietary guidelines / Ernährungsform nach nationalen Empfehlungen		d, i, e, g, a, b, c	1	d	1
2	I agree / Ich stimme zu	41	1	Lithuania	1	Inpatient care / Stationäre Behandlung, Outpatient care / Ambulante Behandlung, Psychotherapy outpatient care / Ambulante psychotherapeutische Behandlung, University and education / Universität und Lehre		2	5	5	6	Eating disorders / Esstörungen	2	8		4	No / Nein	No / Nein	8	7	1	1	No / Nein		5	3	10	6	1	3	3	5	Yes / Ja	Vitamin D, Vitamin B12 / Vitamin B12, Iron / Eisen		1	1	1	Diet according to national dietary guidelines / Ernährungsform nach nationalen Empfehlungen, Other / Andere	Fodmap	a, l	2	b, d	1
2	I agree / Ich stimme zu	41	1	Spain	1	Inpatient care / Stationäre Behandlung		2	12	8	6	Affective disorders / Affektive Störungen, Anxiety disorders / Angsterkrankungen, Eating disorders / Esstörungen	7	8		4	No / Nein		6	8	7	6	Yes / Ja	Interdisciplinary meetings / Interdisziplinäre Sitzungen	8	5	7	6	2	3	3	4	Yes / Ja	Vitamin D, Omega 3, Iron / Eisen		1	1	1	Diet according to national dietary guidelines / Ernährungsform nach nationalen Empfehlungen		g, a, c, l	1	d	3
2	I agree / Ich stimme zu	41	2	Spain	1	Inpatient care / Stationäre Behandlung		8	2	2	4	Affective disorders / Affektive Störungen, Others / Andere	10	10		3	No / Nein	No / Nein	7	10	10	10	Yes / Ja	Interdisciplinary meetings / Interdisziplinäre Sitzungen, PhD project-thesis / PhD Projekt-Dissertation, Congresses and events / Kongresse und Veranstaltungen, Scientific Journals / Wissenschaftliche Zeitschriften, Journal club / Journal Club	7	7	7	8	1	2	3	2	Yes / Ja	Vitamin D, Omega 3, Magnesium, N-acetylcysteine / N-Acetylcystein, Other / Andere	L - tryptophan	1	1		Diet according to national dietary guidelines / Ernährungsform nach nationalen Empfehlungen, Mediterranean diet / Mediterrane Diät, Ketogenic diet / Ketogene Diät, Low carb diet / Diät mit wenigen Kohlenhydraten "low carb"		i, f, h, a, b, c, l	1	b, d	4
2	I agree / Ich stimme zu	41	2	Switzerland	1	Inpatient care / Stationäre Behandlung		2	5	8	4	No, never / Nein, niemals	7	4		3	No / Nein		6	9	8	8	Yes / Ja	Congresses and events / Kongresse und Veranstaltungen, Scientific Journals / Wissenschaftliche Zeitschriften	7	5	6	7	1	1	4	3	No / Nein			1	2	1	Diet according to national dietary guidelines / Ernährungsform nach nationalen Empfehlungen		a, b, c	1	d	5
2	I agree / Ich stimme zu	41	2	USA	2	Outpatient care / Ambulante Behandlung, University and education / Universität und Lehre		1	4	8	4	Affective disorders / Affektive Störungen, Psychotic disorders / Psychotische Erkrankungen, Eating disorders / Esstörungen, Others / Andere	6	7		3	No / Nein	No / Nein	3	9	8	9	Yes / Ja	Interdisciplinary meetings / Interdisziplinäre Sitzungen, Congresses and events / Kongresse und Veranstaltungen	5	3	3	4	1	3	4	4	Yes / Ja	Vitamin D, Omega 3, Vitamin B6 / Vitamin B6, Vitamin B12 / Vitamin B12, Folic acid / Folsäure, Other / Andere	Iode	1	1	2			g, c	1	b, d	4
1	I agree / Ich stimme zu	42	1	Australia	3	Private practice / Eigene Praxis bzw Ordination		1	16		4	Affective disorders / Affektive Störungen, Eating disorders / Esstörungen	7	8		2	Yes / Ja	Yes / Ja	5	8	7	8	Yes / Ja	Interdisciplinary meetings / Interdisziplinäre Sitzungen, Training during studies / Ausbildungen und Fortbildungen während der Ausbildung, Scientific Journals / Wissenschaftliche Zeitschriften	7	3	3	8	1	3	4	4	Yes / Ja	Vitamin D, Omega 3, Vitamin A, Vitamin E, Selenium / Selen, Zinc / Zink, Magnesium, Vitamin B6 / Vitamin B6, Vitamin B12 / Vitamin B12, Folic acid / Folsäure, Iron / Eisen, N-acetylcysteine / N-Acetylcystein		2	2	2			g, a, b, c	2	a, b, d	5
1	I agree / Ich stimme zu	42	1	Austria	3	Private practice / Eigene Praxis bzw Ordination, University and education / Universität und Lehre		1	20	3	3	Affective disorders / Affektive Störungen, Anxiety disorders / Angsterkrankungen, Eating disorders / Esstörungen	9	4	3		Yes / Ja	No / Nein	5	9	9	9	Yes / Ja	Congresses and events / Kongresse und Veranstaltungen	5	2	2	6	2	4	3	3	Yes / Ja	Vitamin D, Omega 3, Magnesium, Vitamin B12 / Vitamin B12		1	2	1	Low carb diet / Diät mit wenigen Kohlenhydraten "low carb"		d, i, g, b, c	2	b, d	5
1	I agree / Ich stimme zu	42	1	Austria	3	Private practice / Eigene Praxis bzw Ordination		7	8	8	3	Affective disorders / Affektive Störungen	7	7	2		No / Nein		5	7	4	7	Yes / Ja	Interdisciplinary meetings / Interdisziplinäre Sitzungen, Congresses and events / Kongresse und Veranstaltungen	5	3	2	6	3	2	4	4	No / Nein			1	2	2			c	1	b, c, d	5
1	I agree / Ich stimme zu	42	1	Austria	6	Outpatient care / Ambulante Behandlung		10	9		9	Affective disorders / Affektive Störungen, Anxiety disorders / Angsterkrankungen, Others / Andere	8	8	3	4	No / Nein		8	10	10	8	Yes / Ja	Training during studies / Ausbildungen und Fortbildungen während der Ausbildung, Master studies / Master-Studium, PhD project-thesis / PhD Projekt-Dissertation, Congresses and events / Kongresse und Veranstaltungen, Scientific Journals / Wissenschaftliche Zeitschriften, Journal club / Journal Club	3	1	3	9	2	3	3	3	Yes / Ja	Vitamin D, Omega 3, Magnesium, Vitamin B6 / Vitamin B6, Vitamin B12 / Vitamin B12, Other / Andere	Rotklee, Wildyams für ältere Frauen	1	1	1	Vegetarian diet / Vegetarische Ernährung, Low carb diet / Diät mit wenigen Kohlenhydraten "low carb", Glyx diet / Glyx Diät		d, i, h, b	1	b, d	5
1	I agree / Ich stimme zu	42	1	Austria	4	Inpatient care / Stationäre Behandlung, Psychotherapy outpatient care / Ambulante psychotherapeutische Behandlung		8		8	9	Affective disorders / Affektive Störungen, Eating disorders / Esstörungen	7	7			Yes / Ja	No / Nein	5	8	7	6	Yes / Ja	Interdisciplinary meetings / Interdisziplinäre Sitzungen, Congresses and events / Kongresse und Veranstaltungen, Scientific Journals / Wissenschaftliche Zeitschriften	5	4	5	7	1	3	3	3	Yes / Ja	Vitamin D, Selenium / Selen, Magnesium, Vitamin B6 / Vitamin B6, Vitamin B12 / Vitamin B12, Folic acid / Folsäure, Iron / Eisen		1	1	1	Diet according to national dietary guidelines / Ernährungsform nach nationalen Empfehlungen, Mediterranean diet / Mediterrane Diät, Low carb diet / Diät mit wenigen Kohlenhydraten "low carb"		d, f, g, h, a, b, c	2	b, d	3
1	I agree / Ich stimme zu	42	1	Austria	3	Private practice / Eigene Praxis bzw Ordination		7	23 Jahre	8	4	No, never / Nein, niemals	8	4	3		No / Nein		3	8	6	2	Yes / Ja	Interdisciplinary meetings / Interdisziplinäre Sitzungen, Congresses and events / Kongresse und Veranstaltungen	3	2	1	2	3	2	2	1	Yes / Ja	Vitamin D, Vitamin B12 / Vitamin B12, Iron / Eisen		1	2	2				1	e	5
1	I agree / Ich stimme zu	42	1	Austria	2	Outpatient care / Ambulante Behandlung	40237	6	46	8	5	Affective disorders / Affektive Störungen	1	1		4	No / Nein	No / Nein	1	6	6	6	Yes / Ja	Interdisciplinary meetings / Interdisziplinäre Sitzungen	4	1	4	2	1	3	5	5	Yes / Ja	Vitamin D, Vitamin B12 / Vitamin B12	nein	2	2	2				2	d	5
1	I agree / Ich stimme zu	42	1	Austria	6	Inpatient care / Stationäre Behandlung, Private practice / Eigene Praxis bzw Ordination		8	3 Jahre		9	Affective disorders / Affektive Störungen, Eating disorders / Esstörungen	5	2			No / Nein		1	7	5	5	Yes / Ja	Congresses and events / Kongresse und Veranstaltungen, Scientific Journals / Wissenschaftliche Zeitschriften	6	5	5	3	3	1	3	2	No / Nein			2	2	2				1	d	5
1	I agree / Ich stimme zu	42	1	Austria	3	Psychotherapy outpatient care / Ambulante psychotherapeutische Behandlung, Private practice / Eigene Praxis bzw Ordination		7	0		9	Eating disorders / Esstörungen, Others / Andere	2				No / Nein		1	7	7	5	Yes / Ja	Congresses and events / Kongresse und Veranstaltungen	4	4	3	5	3	2	3	3	Yes / Ja	Vitamin D, Selenium / Selen, Zinc / Zink, Magnesium, Vitamin B6 / Vitamin B6, Vitamin B12 / Vitamin B12, Iron / Eisen, Other / Andere	diverse	1	1	1	Vegetarian diet / Vegetarische Ernährung, Low carb diet / Diät mit wenigen Kohlenhydraten "low carb", Other / Andere	allergenreduziert, individuell je nach Beschwerden, entsäuernd...	d, g, h, a, b, c, l	1	b, d, e	3
1	I agree / Ich stimme zu	42	1	Austria	4	Inpatient care / Stationäre Behandlung		4	3		9	No, never / Nein, niemals	7	3	4		No / Nein	No / Nein	3	6	6	1	Yes / Ja	Congresses and events / Kongresse und Veranstaltungen	5	5	8	1	1	1	1	1	No / Nein			1	2	2				2		5
1	I agree / Ich stimme zu	42	1	Austria	4	Inpatient care / Stationäre Behandlung		1	17	8	5	Anxiety disorders / Angsterkrankungen, Eating disorders / Esstörungen	5	2	1		No / Nein	No / Nein	1	7	7	7	Yes / Ja	Interdisciplinary meetings / Interdisziplinäre Sitzungen, Training during studies / Ausbildungen und Fortbildungen während der Ausbildung, Congresses and events / Kongresse und Veranstaltungen	3	2	2	2	3	2	2	1	No / Nein			1	2	2				1	d, e	5
1	I agree / Ich stimme zu	42	1	Austria	3	Private practice / Eigene Praxis bzw Ordination		7	3	8	3	No, never / Nein, niemals	7	8	4	3	No / Nein	No / Nein	2	8	4	5	Yes / Ja	Scientific Journals / Wissenschaftliche Zeitschriften	5	2	5	1	3	1	1	1	Yes / Ja	Vitamin D, Zinc / Zink, Iron / Eisen		1	1	1	Mediterranean diet / Mediterrane Diät			1	a	5
1	I agree / Ich stimme zu	42	2	Austria	3	Outpatient care / Ambulante Behandlung		7	vielseitig	3	6	No, never / Nein, niemals	6	6	4		Yes / Ja	No / Nein	3	7	7	6	Yes / Ja	Master studies / Master-Studium	6	5	7	1	2	1	1	1	Yes / Ja			1	1	1	Other / Andere	Clean 9 - INtervallfasten mit Aloe Vera und Nahrungsergänzung	e, h, c, l	1	b, c, d	3
1	I agree / Ich stimme zu	42	1	Austria	2	Outpatient care / Ambulante Behandlung		10	1	8	5	No, never / Nein, niemals	8	9	4		No / Nein		2	5	5	7	Yes / Ja	Interdisciplinary meetings / Interdisziplinäre Sitzungen, Training during studies / Ausbildungen und Fortbildungen während der Ausbildung, Congresses and events / Kongresse und Veranstaltungen, Scientific Journals / Wissenschaftliche Zeitschriften	8	5	3	2	3	1	1	1	No / Nein			2	2	2				2	d	5
1	I agree / Ich stimme zu	42	1	Austria	3	Private practice / Eigene Praxis bzw Ordination		7	0		3								1	8	4	8	Yes / Ja	Training during studies / Ausbildungen und Fortbildungen während der Ausbildung, Master studies / Master-Studium, PhD project-thesis / PhD Projekt-Dissertation, Scientific Journals / Wissenschaftliche Zeitschriften	5	3	1	1	3	1
1	I agree / Ich stimme zu	42	1	Austria	6	Outpatient care / Ambulante Behandlung		8	1		9	No, never / Nein, niemals	8	9	4		No / Nein		1	10	10	10	Yes / Ja	Interdisciplinary meetings / Interdisziplinäre Sitzungen, Training during studies / Ausbildungen und Fortbildungen während der Ausbildung, Congresses and events / Kongresse und Veranstaltungen, Scientific Journals / Wissenschaftliche Zeitschriften, Journal club / Journal Club	2	2	3	5	3	1	1	1	No / Nein			1	2	1	Vegan diet / Vegane Ernährung		b	1	b, d	4
1	I agree / Ich stimme zu	42	1	Austria	1	Inpatient care / Stationäre Behandlung, Outpatient care / Ambulante Behandlung		3	7	8	6	Affective disorders / Affektive Störungen, Eating disorders / Esstörungen		8		4	Yes / Ja	No / Nein	3	9	9	8	Yes / Ja	Master studies / Master-Studium	4	2	5	4	1	2	1	4	No / Nein			1	2	2			d, g, b	2	d	5
1	I agree / Ich stimme zu	42	1	Austria	3	Psychotherapy outpatient care / Ambulante psychotherapeutische Behandlung, Private practice / Eigene Praxis bzw Ordination		1	2.3	3	4	Eating disorders / Esstörungen	6	4	4		No / Nein		5	9	7	5	Yes / Ja	Training during studies / Ausbildungen und Fortbildungen während der Ausbildung	4	3	2	3	3	3	3		No / Nein			1	2	2				1	b, d	4
1	I agree / Ich stimme zu	42	1	Slovenia	2	Outpatient care / Ambulante Behandlung, Psychotherapy outpatient care / Ambulante psychotherapeutische Behandlung	Psychiatrie	1	4Jahre		9	Others / Andere	4	4		4	No / Nein	No / Nein	1	4	2	5	Yes / Ja	Interdisciplinary meetings / Interdisziplinäre Sitzungen	4	3	5	2	2	3	2	3	Yes / Ja	Vitamin D, Vitamin A, Zinc / Zink, Magnesium, Vitamin B6 / Vitamin B6, Vitamin B12 / Vitamin B12, Folic acid / Folsäure, Iron / Eisen		1	2	2			b, c	1	b, d	3
1	I agree / Ich stimme zu	42	1	UK	3	Private practice / Eigene Praxis bzw Ordination		4	8	8	3	Affective disorders / Affektive Störungen	10	6	4		No / Nein		8	10	3	9	Yes / Ja	Interdisciplinary meetings / Interdisziplinäre Sitzungen, Congresses and events / Kongresse und Veranstaltungen, Scientific Journals / Wissenschaftliche Zeitschriften	4	1	1	6	3	2	2	3	No / Nein			1	2	2				2	b, c, d, e	4
2	I agree / Ich stimme zu	42	2	Argentina	1	Inpatient care / Stationäre Behandlung		6	20	8	5	Eating disorders / Esstörungen, Others / Andere	9	6	4		No / Nein		5	10	10	9	Yes / Ja	Congresses and events / Kongresse und Veranstaltungen	6	5	1	8	3	3	3	2	Yes / Ja	Magnesium		1	2	2				2	b, d	4
2	I agree / Ich stimme zu	42	2	Canada	1	Outpatient care / Ambulante Behandlung		6	21 Jahre	8	4	Affective disorders / Affektive Störungen, Anxiety disorders / Angsterkrankungen, Eating disorders / Esstörungen	10	6	1		No / Nein	No / Nein	4	10	10	10	Yes / Ja	Interdisciplinary meetings / Interdisziplinäre Sitzungen, Congresses and events / Kongresse und Veranstaltungen	5	2	2	6	1	4	5	3	Yes / Ja	Vitamin D, Omega 3, Magnesium, Vitamin B6 / Vitamin B6, Vitamin B12 / Vitamin B12		1	1	1	Mediterranean diet / Mediterrane Diät, Low carb diet / Diät mit wenigen Kohlenhydraten "low carb", Other / Andere	F. Mayr	d, g, c, l	2	b, d	5
2	I agree / Ich stimme zu	42	2	Chile	3	Outpatient care / Ambulante Behandlung, Psychotherapy outpatient care / Ambulante psychotherapeutische Behandlung, Private practice / Eigene Praxis bzw Ordination		6	Drei	8	3	No, never / Nein, niemals	3	3	4		No / Nein	No / Nein	2	7	9	9	Yes / Ja	Interdisciplinary meetings / Interdisziplinäre Sitzungen, Training during studies / Ausbildungen und Fortbildungen während der Ausbildung, Congresses and events / Kongresse und Veranstaltungen, Scientific Journals / Wissenschaftliche Zeitschriften	5	2	5	3	3	1	1		No / Nein			2	2	2				1	d	5
2	I agree / Ich stimme zu	42	2	France	1	Inpatient care / Stationäre Behandlung, Outpatient care / Ambulante Behandlung		5	11 Jahre	8	4	Affective disorders / Affektive Störungen, Others / Andere	7	7	4		No / Nein	No / Nein	3	5	6	6	Yes / Ja	Interdisciplinary meetings / Interdisziplinäre Sitzungen, Training during studies / Ausbildungen und Fortbildungen während der Ausbildung, Journal club / Journal Club	5	3	4	6	3	2	3	4	No / Nein			1	2	2				1	b, c, d	4
2	I agree / Ich stimme zu	42	2	Germany	1	Inpatient care / Stationäre Behandlung, Outpatient care / Ambulante Behandlung		1	5		9	Eating disorders / Esstörungen	4	8		4	No / Nein		3	6	7	7	Yes / Ja	Training during studies / Ausbildungen und Fortbildungen während der Ausbildung, Congresses and events / Kongresse und Veranstaltungen, Scientific Journals / Wissenschaftliche Zeitschriften	7	4	4	5	2	2	4	3	Yes / Ja	Vitamin D, Folic acid / Folsäure, Iron / Eisen		1	1	1	Mediterranean diet / Mediterrane Diät		d, f, b	2	b, d	4
2	I agree / Ich stimme zu	42	2	Greece	2	Outpatient care / Ambulante Behandlung, University and education / Universität und Lehre		8	5	5	5	No, never / Nein, niemals	5	5		4	Yes / Ja	No / Nein	2	8	8	7	Yes / Ja	Training during studies / Ausbildungen und Fortbildungen während der Ausbildung, Congresses and events / Kongresse und Veranstaltungen, Scientific Journals / Wissenschaftliche Zeitschriften	3	2	6	7	1	3	4	3	No / Nein			1	1	1	Mediterranean diet / Mediterrane Diät, Low carb diet / Diät mit wenigen Kohlenhydraten "low carb"		g, a, b, c	2	b, d	4
2	I agree / Ich stimme zu	42	2	Iran	1	Inpatient care / Stationäre Behandlung		2			9	Affective disorders / Affektive Störungen, Eating disorders / Esstörungen	9	8			No / Nein		9	10	10	10	Yes / Ja	Interdisciplinary meetings / Interdisziplinäre Sitzungen, Congresses and events / Kongresse und Veranstaltungen, Scientific Journals / Wissenschaftliche Zeitschriften, Journal club / Journal Club	3	2	4		2	4			Yes / Ja	Vitamin D, Vitamin B12 / Vitamin B12		1	2	2				2
3	I agree / Ich stimme zu	42	1	Austria	1	Inpatient care / Stationäre Behandlung, Outpatient care / Ambulante Behandlung, Psychotherapy outpatient care / Ambulante psychotherapeutische Behandlung, University and education / Universität und Lehre, In training / In Ausbildung, General practitioner / Allgemeinmediziner		1	14 Jahre	8	5	Eating disorders / Esstörungen	7	8		3	No / Nein		4	7	8	4	Yes / Ja	Scientific Journals / Wissenschaftliche Zeitschriften	5	3	7	4	1	3	3	3	No / Nein			2	2	1	Diet according to national dietary guidelines / Ernährungsform nach nationalen Empfehlungen, Mediterranean diet / Mediterrane Diät, Low carb diet / Diät mit wenigen Kohlenhydraten "low carb"		g, h, c	2	b, d	4
3	I agree / Ich stimme zu	42	1	Iran	3	Private practice / Eigene Praxis bzw Ordination		5	5	8	9	Affective disorders / Affektive Störungen, Eating disorders / Esstörungen	6	7	3		Yes / Ja	Yes / Ja	6	9	9	7	Yes / Ja	Interdisciplinary meetings / Interdisziplinäre Sitzungen, Training during studies / Ausbildungen und Fortbildungen während der Ausbildung, Master studies / Master-Studium	8	5	5	6	3	4	4	5	Yes / Ja	Vitamin D, Vitamin B6 / Vitamin B6, Vitamin B12 / Vitamin B12, Folic acid / Folsäure		1	2	1	Diet according to national dietary guidelines / Ernährungsform nach nationalen Empfehlungen, Low carb diet / Diät mit wenigen Kohlenhydraten "low carb"			2	b, d	4
1	I agree / Ich stimme zu	43	2	Australia	3	Private practice / Eigene Praxis bzw Ordination		1	26Jahre	8	5	Affective disorders / Affektive Störungen, Anxiety disorders / Angsterkrankungen, Psychotic disorders / Psychotische Erkrankungen, Eating disorders / Esstörungen	7	10		4	Yes / Ja	No / Nein	7	5	5	5	Yes / Ja	Congresses and events / Kongresse und Veranstaltungen	3	1	1	7	2	3	4	5	Yes / Ja	Vitamin D, Zinc / Zink, Magnesium, Vitamin B12 / Vitamin B12, Folic acid / Folsäure, Iron / Eisen		1	1	1	Diet according to national dietary guidelines / Ernährungsform nach nationalen Empfehlungen, Mediterranean diet / Mediterrane Diät, Other / Andere	Säure-Basen Ausgleich	g, a, b, c, l	2	b, d, e	4
1	I agree / Ich stimme zu	43	2	Australia	3	Private practice / Eigene Praxis bzw Ordination		8	8	8	6	Eating disorders / Esstörungen, Others / Andere	10	9	2	3	No / Nein	No / Nein	9	8	6	7	Yes / Ja	Congresses and events / Kongresse und Veranstaltungen	7	4	4	9	2	4	5	5	Yes / Ja	Vitamin D, Magnesium, Vitamin B6 / Vitamin B6, Vitamin B12 / Vitamin B12, Folic acid / Folsäure, Other / Andere		1	1	1	Other / Andere	Individuell angepasste Diätform	d, g, a, b, c, l	1	b, d, e	3
1	I agree / Ich stimme zu	43	1	Austria	1	University and education / Universität und Lehre		1	7Jahre	8	4	Affective disorders / Affektive Störungen, Eating disorders / Esstörungen	7	5	4	2	No / Nein	No / Nein	3	6	6	6	Yes / Ja	Congresses and events / Kongresse und Veranstaltungen	4	4	2	5	3	1	3	2	Yes / Ja	Vitamin D, Vitamin B12 / Vitamin B12		1	2	1	Other / Andere	Basenfasten	b, c, l	1	d	5
1	I agree / Ich stimme zu	43	1	Austria	6	Outpatient care / Ambulante Behandlung		1	0	8	3	No, never / Nein, niemals	9	7	3		No / Nein		1	10	10	9	Yes / Ja	Interdisciplinary meetings / Interdisziplinäre Sitzungen, Training during studies / Ausbildungen und Fortbildungen während der Ausbildung, Master studies / Master-Studium	6	3	5	3	3							1						1
1	I agree / Ich stimme zu	43	1	Austria	1	Inpatient care / Stationäre Behandlung, Outpatient care / Ambulante Behandlung, University and education / Universität und Lehre		1	15		5	Affective disorders / Affektive Störungen, Anxiety disorders / Angsterkrankungen, Psychotic disorders / Psychotische Erkrankungen, Eating disorders / Esstörungen	5	3		3	No / Nein		2	4	4	4	Yes / Ja	Interdisciplinary meetings / Interdisziplinäre Sitzungen	4	4	4	4	3	3	3	4	Yes / Ja	Vitamin D, Vitamin B6 / Vitamin B6, Vitamin B12 / Vitamin B12, Folic acid / Folsäure		1	2	2	Mediterranean diet / Mediterrane Diät		d, i, g, h	2	b, d	4
1	I agree / Ich stimme zu	43	1	Austria	1	Inpatient care / Stationäre Behandlung, Private practice / Eigene Praxis bzw Ordination		1	13	7	3	Eating disorders / Esstörungen	10	10	3	4	No / Nein		5	10	10	10	Yes / Ja	Interdisciplinary meetings / Interdisziplinäre Sitzungen, Training during studies / Ausbildungen und Fortbildungen während der Ausbildung, Congresses and events / Kongresse und Veranstaltungen, Scientific Journals / Wissenschaftliche Zeitschriften, Journal club / Journal Club	6	6	10	7	1	3	4	4	Yes / Ja	Omega 3, Vitamin E, Zinc / Zink, Vitamin B12 / Vitamin B12, Folic acid / Folsäure, Other / Andere	Vitamin B1	2	2	1	Mediterranean diet / Mediterrane Diät, Low carb diet / Diät mit wenigen Kohlenhydraten "low carb"		f, g, a, b, c	2	b, d	2
1	I agree / Ich stimme zu	43	2	Austria	6		40668	6	Weiterbildung: Pschotherapie 3 Jahre, Hypnotherapie 2 Jahre, Traumatherapie 2 Jahre, Imaginäre Körperreisen 1 Jahr, laufend weiter e Fortbildungen	8	5	Anxiety disorders / Angsterkrankungen, Eating disorders / Esstörungen, Others / Andere	10	10			No / Nein		8	10	10	9	Yes / Ja	Training during studies / Ausbildungen und Fortbildungen während der Ausbildung, Congresses and events / Kongresse und Veranstaltungen	5	1	2		2	5	5	4		Vitamin D, Omega 3, Vitamin A, Vitamin E, Selenium / Selen, Zinc / Zink, Magnesium, Vitamin B6 / Vitamin B6, Vitamin B12 / Vitamin B12, Folic acid / Folsäure, Iron / Eisen, N-acetylcysteine / N-Acetylcystein, Other / Andere	Verschiedene Aminosäuren	1	1	1	Mediterranean diet / Mediterrane Diät, Other / Andere	Ernährung nach den 5-Elementen	d, i, e, f, g, k, h, j, a, b, c	2	b, c, d	2
1	I agree / Ich stimme zu	43	1	Austria	2	Outpatient care / Ambulante Behandlung		8	5	1	5	Psychotic disorders / Psychotische Erkrankungen, Eating disorders / Esstörungen	5	1		4	No / Nein	No / Nein	1	10	10	10	Yes / Ja	Interdisciplinary meetings / Interdisziplinäre Sitzungen, Training during studies / Ausbildungen und Fortbildungen während der Ausbildung, Congresses and events / Kongresse und Veranstaltungen, Journal club / Journal Club	6	3	3	5	3	3	2	1	No / Nein	Vitamin D, Zinc / Zink, Magnesium, Vitamin B12 / Vitamin B12, Iron / Eisen	Vitamin B1	1	1	2				2	b	3
1	I agree / Ich stimme zu	43	1	Austria	6			6	35 Jahre		4	Eating disorders / Esstörungen, Others / Andere	8		4		No / Nein	No / Nein	4	9	9	10	Yes / Ja	Interdisciplinary meetings / Interdisziplinäre Sitzungen	3	2	2	7	2	1	4	2	No / Nein		Ich empfehle einen Heilpraktiker /Naturheilarzt	1	2		Other / Andere	Fasten	d, g	1	b, c, d, e	3
1	I agree / Ich stimme zu	43	1	Austria	1			1	8	8	3	No, never / Nein, niemals	6	6	1		No / Nein	No / Nein	2	8	7	5	Yes / Ja	Interdisciplinary meetings / Interdisziplinäre Sitzungen, Scientific Journals / Wissenschaftliche Zeitschriften, Journal club / Journal Club	5	3	5	2	3	1	1	1	No / Nein			1	2	2				2	e	5
1	I agree / Ich stimme zu	43	1	Austria	3	Private practice / Eigene Praxis bzw Ordination		1	12	8	4	Others / Andere	5	6	4		No / Nein	No / Nein	6	7	7	7	Yes / Ja	Training during studies / Ausbildungen und Fortbildungen während der Ausbildung, Congresses and events / Kongresse und Veranstaltungen, Scientific Journals / Wissenschaftliche Zeitschriften, Journal club / Journal Club	7	6	6	3	3	3	2	1	No / Nein			1	2	2			l	2	b, d
1	I agree / Ich stimme zu	43	1	Austria	2	Outpatient care / Ambulante Behandlung		2	20	8	5	No, never / Nein, niemals	4	7	4	4	No / Nein	No / Nein	2	8	9	7	Yes / Ja	Training during studies / Ausbildungen und Fortbildungen während der Ausbildung, Congresses and events / Kongresse und Veranstaltungen, Scientific Journals / Wissenschaftliche Zeitschriften, Journal club / Journal Club	5	3	4	3	1	2	3	3	Yes / Ja	Vitamin D, Vitamin B6 / Vitamin B6, Iron / Eisen		1	2	2				2	b, d	4
1	I agree / Ich stimme zu	43	1	Austria	2	Outpatient care / Ambulante Behandlung		1	14	8	5	No, never / Nein, niemals	7	4		4	No / Nein	No / Nein	6	9	8	8	Yes / Ja	Interdisciplinary meetings / Interdisziplinäre Sitzungen, Congresses and events / Kongresse und Veranstaltungen, Scientific Journals / Wissenschaftliche Zeitschriften	6	3	5	8	1	1	2	3	Yes / Ja	Omega 3		1	2	1	Mediterranean diet / Mediterrane Diät		d, a, b, c	2	b, d	4
1	I agree / Ich stimme zu	43	1	Italy	6	Inpatient care / Stationäre Behandlung, Psychotherapy outpatient care / Ambulante psychotherapeutische Behandlung, University and education / Universität und Lehre		4	28	8	5	Psychotic disorders / Psychotische Erkrankungen	7	4		4	No / Nein	No / Nein	8	7	7	8	Yes / Ja	Congresses and events / Kongresse und Veranstaltungen, Scientific Journals / Wissenschaftliche Zeitschriften	5	3	2	6	2	2	4	3	Yes / Ja	Vitamin D, Omega 3, N-acetylcysteine / N-Acetylcystein		1	2	1	Mediterranean diet / Mediterrane Diät, Low carb diet / Diät mit wenigen Kohlenhydraten "low carb"		e, b, c	1	d	4
1	I agree / Ich stimme zu	43	1	Serbia	3	Private practice / Eigene Praxis bzw Ordination		1	15	8	5	Eating disorders / Esstörungen	7	3		4	No / Nein	No / Nein	3	8	8	9	Yes / Ja	Interdisciplinary meetings / Interdisziplinäre Sitzungen, Training during studies / Ausbildungen und Fortbildungen während der Ausbildung	3	2	3	4	1	3	4	4	No / Nein			2	2	1	Diet according to national dietary guidelines / Ernährungsform nach nationalen Empfehlungen		g, a, b, c	2	b, d	5
1	I agree / Ich stimme zu	43	2	Spain	4	Outpatient care / Ambulante Behandlung		1	18	8	5	Affective disorders / Affektive Störungen, Psychotic disorders / Psychotische Erkrankungen, Eating disorders / Esstörungen	5	3		4	No / Nein		4	7	6	7	Yes / Ja	Training during studies / Ausbildungen und Fortbildungen während der Ausbildung, Congresses and events / Kongresse und Veranstaltungen, Scientific Journals / Wissenschaftliche Zeitschriften	6	3	2	5	1	3	3	3	Yes / Ja	Omega 3, Vitamin E, Zinc / Zink		1	2	2				1	b, d	5
2	I agree / Ich stimme zu	43	1	Austria	1	Inpatient care / Stationäre Behandlung		2	13	8	5	No, never / Nein, niemals	6	3		3	No / Nein		2	8	6	7	Yes / Ja	Journal club / Journal Club	3	2	7	3	2	3	4	2	No / Nein			2	2	2				1	d	4
2	I agree / Ich stimme zu	43	2	Croatia	1	Inpatient care / Stationäre Behandlung, Outpatient care / Ambulante Behandlung		8	4	4	5	Eating disorders / Esstörungen	7	3	4	4	No / Nein		4	8	7	7	Yes / Ja	Interdisciplinary meetings / Interdisziplinäre Sitzungen, Training during studies / Ausbildungen und Fortbildungen während der Ausbildung, Congresses and events / Kongresse und Veranstaltungen, Journal club / Journal Club	3	2	1	2	2	2	2	2	Yes / Ja	Vitamin E, Magnesium, Vitamin B6 / Vitamin B6, Vitamin B12 / Vitamin B12, Folic acid / Folsäure, Iron / Eisen, Other / Andere	probiotics, multivitamins	1	1	1	Low carb diet / Diät mit wenigen Kohlenhydraten "low carb", Other / Andere	individualized diet discussed with nutritionist	g, a, b	2	b, d	5
2	I agree / Ich stimme zu	43	1	Finland	2	Outpatient care / Ambulante Behandlung		1	3 years	8	3	Anxiety disorders / Angsterkrankungen	7	7		4	No / Nein		2	10	10	10	Yes / Ja	Congresses and events / Kongresse und Veranstaltungen	3	1	2	8	2	3	1	3	Yes / Ja	Vitamin D, Selenium / Selen, Zinc / Zink, Iron / Eisen		2	2	2			d, i, f, h, a, b, c	2	d	5
2	I agree / Ich stimme zu	43	2	Iran	1	Inpatient care / Stationäre Behandlung, Outpatient care / Ambulante Behandlung, University and education / Universität und Lehre		1	5		4	Affective disorders / Affektive Störungen, Anxiety disorders / Angsterkrankungen	7	3		4	No / Nein	No / Nein	2	9	9	10	Yes / Ja	Interdisciplinary meetings / Interdisziplinäre Sitzungen, Training during studies / Ausbildungen und Fortbildungen während der Ausbildung, Congresses and events / Kongresse und Veranstaltungen	4	2	8	7	1	3	4	3	Yes / Ja	Vitamin D, Omega 3, Vitamin B12 / Vitamin B12, Other / Andere		2	1	1	Vegetarian diet / Vegetarische Ernährung		l	1	b, d	4
2	I agree / Ich stimme zu	43	1	Lithuania	3	Outpatient care / Ambulante Behandlung		8	2	3	4	No, never / Nein, niemals	5	4	4	4	No / Nein	No / Nein	1	8	8	6	Yes / Ja	Training during studies / Ausbildungen und Fortbildungen während der Ausbildung	5	4	4	2	1	1	1	3	No / Nein			1	2	2	Ketogenic diet / Ketogene Diät		g, h, a, c	2	d	5
3	I agree / Ich stimme zu	43	1	Australia	6	Psychotherapy outpatient care / Ambulante psychotherapeutische Behandlung, University and education / Universität und Lehre	General adult psychiatrist	1	6 years	8	5	Affective disorders / Affektive Störungen, Anxiety disorders / Angsterkrankungen, Psychotic disorders / Psychotische Erkrankungen	10	10		4	No / Nein		2	10	10	10	Yes / Ja	Interdisciplinary meetings / Interdisziplinäre Sitzungen, Training during studies / Ausbildungen und Fortbildungen während der Ausbildung, Master studies / Master-Studium, PhD project-thesis / PhD Projekt-Dissertation, Congresses and events / Kongresse und Veranstaltungen, Scientific Journals / Wissenschaftliche Zeitschriften, Journal club / Journal Club	7	7	6	9	1	3	5	5	Yes / Ja	Vitamin E, Vitamin B6 / Vitamin B6, Vitamin B12 / Vitamin B12, Folic acid / Folsäure		1	2	1	Diet according to national dietary guidelines / Ernährungsform nach nationalen Empfehlungen		d, e, f, a, b, c	1	b, d	3
3	I agree / Ich stimme zu	43	1	Germany	3	Psychotherapy outpatient care / Ambulante psychotherapeutische Behandlung, Private practice / Eigene Praxis bzw Ordination		1	6 years	8	8	Affective disorders / Affektive Störungen	7	4		4	No / Nein	No / Nein	1	4	4	4	Yes / Ja	Interdisciplinary meetings / Interdisziplinäre Sitzungen, Congresses and events / Kongresse und Veranstaltungen, Journal club / Journal Club	4	3	5	5	2	3	1	3	No / Nein			1	2	1	Diet according to national dietary guidelines / Ernährungsform nach nationalen Empfehlungen		d, b	2	b, d	5
1	I agree / Ich stimme zu	44	1	Austria	3	Private practice / Eigene Praxis bzw Ordination		1	9	8	4	No, never / Nein, niemals	5	3		4	No / Nein	No / Nein	5	5	5	5	Yes / Ja	Congresses and events / Kongresse und Veranstaltungen, Scientific Journals / Wissenschaftliche Zeitschriften	3	2	4	3	1	2	3	4	Yes / Ja	Vitamin D, Zinc / Zink, Folic acid / Folsäure, Iron / Eisen		1	2	2			a, b	1	d	4
1	I agree / Ich stimme zu	44	1	Austria	2	Inpatient care / Stationäre Behandlung		1		8	4	Affective disorders / Affektive Störungen, Eating disorders / Esstörungen	7	9		2	No / Nein		6	8	8	8	Yes / Ja	PhD project-thesis / PhD Projekt-Dissertation, Congresses and events / Kongresse und Veranstaltungen, Scientific Journals / Wissenschaftliche Zeitschriften, Journal club / Journal Club	4	4	4	7	1	4	4	4	Yes / Ja	Vitamin D, Omega 3, Zinc / Zink, Vitamin B6 / Vitamin B6, Vitamin B12 / Vitamin B12, Folic acid / Folsäure, Iron / Eisen		1	2	1	Diet according to national dietary guidelines / Ernährungsform nach nationalen Empfehlungen, Low carb diet / Diät mit wenigen Kohlenhydraten "low carb"		d, f, g, h, a, b, c	1	a, d	3
1	I agree / Ich stimme zu	44	1	Austria	4	Inpatient care / Stationäre Behandlung, Day care hospital / Tagesklinik, Private practice / Eigene Praxis bzw Ordination		1	7		6	Affective disorders / Affektive Störungen, Anxiety disorders / Angsterkrankungen	6	5	3		No / Nein		2	10	10	9	Yes / Ja	Training during studies / Ausbildungen und Fortbildungen während der Ausbildung	4	2	5	3	2	2	2	3	Yes / Ja	Vitamin B6 / Vitamin B6, Vitamin B12 / Vitamin B12, Iron / Eisen		1	2	2				1	d, e	5
1	I agree / Ich stimme zu	44	1	Austria	3	Private practice / Eigene Praxis bzw Ordination		1		3	3		6	6	4		No / Nein	No / Nein	2	2	6	2	Yes / Ja	PhD project-thesis / PhD Projekt-Dissertation	3	3	3	3	2	3	3	3	Yes / Ja	Vitamin D, Zinc / Zink, Other / Andere		1	2	2					d	5
1	I agree / Ich stimme zu	44	1	Austria	3	Private practice / Eigene Praxis bzw Ordination		1	4		4	No, never / Nein, niemals	5	4		4	No / Nein		2	5	6	6	Yes / Ja	Congresses and events / Kongresse und Veranstaltungen	3	2	2	3	2	2	1	2	Yes / Ja	Vitamin D, Omega 3, Folic acid / Folsäure	Vitamin B1	1	1	1	Low carb diet / Diät mit wenigen Kohlenhydraten "low carb"		d, f, g, h, a, b, c	2	a, d	4
1	I agree / Ich stimme zu	44	1	Austria	3	Private practice / Eigene Praxis bzw Ordination	Psychosomatic medicine	6	12 years	7	8	Affective disorders / Affektive Störungen, Anxiety disorders / Angsterkrankungen, Others / Andere	4	6	4	2	No / Nein	No / Nein	3	10	5	7	Yes / Ja	Interdisciplinary meetings / Interdisziplinäre Sitzungen, Training during studies / Ausbildungen und Fortbildungen während der Ausbildung, Congresses and events / Kongresse und Veranstaltungen, Scientific Journals / Wissenschaftliche Zeitschriften, Journal club / Journal Club	4	2	4	3	2	3	4	3	Yes / Ja	Vitamin D, Omega 3, Vitamin E, Selenium / Selen, Zinc / Zink, Vitamin B6 / Vitamin B6, Vitamin B12 / Vitamin B12, Folic acid / Folsäure, Iron / Eisen, N-acetylcysteine / N-Acetylcystein	Q 10 Ca	1	1	2		no	d, i, f, h, a, b, l	2	d, e	4
1	I agree / Ich stimme zu	44	2	Austria	1	Inpatient care / Stationäre Behandlung		1	10		4	No, never / Nein, niemals	3	1		4	No / Nein		1	3	2	2	Yes / Ja	Training during studies / Ausbildungen und Fortbildungen während der Ausbildung, Congresses and events / Kongresse und Veranstaltungen, Scientific Journals / Wissenschaftliche Zeitschriften, Journal club / Journal Club	3	1	4	5	2	1	1	3	Yes / Ja	Vitamin D, Zinc / Zink, Magnesium, Vitamin B12 / Vitamin B12, Folic acid / Folsäure, Iron / Eisen	Multivitamin- Mineral tablets	1	2	1	Low carb diet / Diät mit wenigen Kohlenhydraten "low carb", Other / Andere	Low salt diet and low fat diet	f, h, a, b, c	2	b, d	5
1	I agree / Ich stimme zu	44	1	Austria	1	Day care hospital / Tagesklinik		1	7	8	4	No, never / Nein, niemals	3	1	4	2	No / Nein		7	8	5	4	Yes / Ja	Congresses and events / Kongresse und Veranstaltungen, Scientific Journals / Wissenschaftliche Zeitschriften	5	4	6	8	1	2	3	2	Yes / Ja	Vitamin D, Selenium / Selen, Zinc / Zink, Folic acid / Folsäure, Iron / Eisen, Other / Andere	Gingcobiloba, Saffron	1	2	1	Low carb diet / Diät mit wenigen Kohlenhydraten "low carb"		a, b, c	2	b, d	5
1	I agree / Ich stimme zu	44	1	Austria	1	Inpatient care / Stationäre Behandlung		10	6 years	8	3	No, never / Nein, niemals	5	7	4		No / Nein		1	5	6	6	Yes / Ja	Interdisciplinary meetings / Interdisziplinäre Sitzungen, Training during studies / Ausbildungen und Fortbildungen während der Ausbildung, Master studies / Master-Studium, Congresses and events / Kongresse und Veranstaltungen, Journal club / Journal Club	1	1	3	5	1	1	3	3	Yes / Ja	Vitamin D, Omega 3, Iron / Eisen		1	1	1	Low carb diet / Diät mit wenigen Kohlenhydraten "low carb"		d	1	d	5
1	I agree / Ich stimme zu	44	1	Austria	2	Outpatient care / Ambulante Behandlung, Private practice / Eigene Praxis bzw Ordination		8	stager at psychiatryward	1	3	Anxiety disorders / Angsterkrankungen	3	3	4	2	No / Nein		2	3	6	7	Yes / Ja	Training during studies / Ausbildungen und Fortbildungen während der Ausbildung	1	1	1	2	2	2	3	2	Yes / Ja	Vitamin D, Folic acid / Folsäure		1	1	1	Vegetarian diet / Vegetarische Ernährung		i, h, a, b	1	b	5
1	I agree / Ich stimme zu	44	1	Austria	6	Outpatient care / Ambulante Behandlung		1	4	5	9	No, never / Nein, niemals	7	3	4	4	No / Nein	No / Nein	3	7	6	3	Yes / Ja	PhD project-thesis / PhD Projekt-Dissertation, Congresses and events / Kongresse und Veranstaltungen, Scientific Journals / Wissenschaftliche Zeitschriften	2	2	3	3	2	1	1	1	Yes / Ja	Omega 3, Folic acid / Folsäure, Iron / Eisen		1	2	2				2	d	4
1	I agree / Ich stimme zu	44	1	Austria	4	Outpatient care / Ambulante Behandlung		1	2	2	4	Affective disorders / Affektive Störungen, Eating disorders / Esstörungen	4	6		3	No / Nein		5	8	5	5	Yes / Ja	Training during studies / Ausbildungen und Fortbildungen während der Ausbildung, Congresses and events / Kongresse und Veranstaltungen	5	4	6	4	2	3	3	2	Yes / Ja	Vitamin D, Vitamin E, Vitamin B6 / Vitamin B6, Vitamin B12 / Vitamin B12, Folic acid / Folsäure, Iron / Eisen		1	2	1	Diet according to national dietary guidelines / Ernährungsform nach nationalen Empfehlungen, Other / Andere	Special diet for patients taking MAO inhibitors	d, g, a, b, c	2	d	4
1	I agree / Ich stimme zu	44	1	Austria	4	Inpatient care / Stationäre Behandlung		1	2	2	4	No, never / Nein, niemals	2	1		4	No / Nein		1	1	10	5	Yes / Ja	Training during studies / Ausbildungen und Fortbildungen während der Ausbildung	3	3	4	2	2	1	3	3	No / Nein			2	2	2			c	2	d	5
1	I agree / Ich stimme zu	44	1	Germany	4	Inpatient care / Stationäre Behandlung		2	22	8	5	No, never / Nein, niemals	3	2	4		No / Nein	No / Nein	2	9	9	6	No / Nein		6	2	1	1	1	3	1	5	No / Nein			1	2	2				1	e	1
2	I agree / Ich stimme zu	44	1	Austria	1	Day care hospital / Tagesklinik	No	1	No	7	3	Affective disorders / Affektive Störungen, Anxiety disorders / Angsterkrankungen, Psychotic disorders / Psychotische Erkrankungen, Eating disorders / Esstörungen, Others / Andere	8	5	2	4	No / Nein	No / Nein	5	10	10	8	Yes / Ja	Interdisciplinary meetings / Interdisziplinäre Sitzungen, Training during studies / Ausbildungen und Fortbildungen während der Ausbildung, Scientific Journals / Wissenschaftliche Zeitschriften, Journal club / Journal Club	4	4	5	6	3	3	4	3	Yes / Ja	Vitamin D, Omega 3, Vitamin A, Vitamin E, Selenium / Selen, Zinc / Zink, Magnesium, Vitamin B6 / Vitamin B6, Vitamin B12 / Vitamin B12, Folic acid / Folsäure, Iron / Eisen, N-acetylcysteine / N-Acetylcystein, Other / Andere	Vitamin C	1	2	1	Diet according to national dietary guidelines / Ernährungsform nach nationalen Empfehlungen, Mediterranean diet / Mediterrane Diät, Low carb diet / Diät mit wenigen Kohlenhydraten "low carb"	No	d, i, e, f, g, h, b, c	1	a, d	3
2	I agree / Ich stimme zu	44	1	Japan	1			1	3	1	9	Anxiety disorders / Angsterkrankungen	5	4	4		No / Nein		4	7	5	5	Yes / Ja	Congresses and events / Kongresse und Veranstaltungen	3	3	4	3	2	1	1	1	No / Nein			1	2	2				1	d	5
2	I agree / Ich stimme zu	44	1	Switzerland	1	Inpatient care / Stationäre Behandlung, Outpatient care / Ambulante Behandlung, Day care hospital / Tagesklinik, Psychotherapy outpatient care / Ambulante psychotherapeutische Behandlung, University and education / Universität und Lehre	family	1	20	8	9	No, never / Nein, niemals	5	2	4	4	No / Nein	No / Nein	8	6	8	9	Yes / Ja	Journal club / Journal Club	7	4	5	2	2	1	1	1	No / Nein		no	1		1	Vegetarian diet / Vegetarische Ernährung		l	2	d	5
2	I agree / Ich stimme zu	44	2	USA	3	Private practice / Eigene Praxis bzw Ordination		1	6	8	3	No, never / Nein, niemals	6	4	4	3	No / Nein	No / Nein	4	3	3	4	No / Nein		2	4	3	2	1	3	1	4	Yes / Ja	Vitamin D, Omega 3, Zinc / Zink, Folic acid / Folsäure, Iron / Eisen		1	2	2				2	d	3
2	I agree / Ich stimme zu	44	2	NA	2	Outpatient care / Ambulante Behandlung, University and education / Universität und Lehre		1	10	8	4	No, never / Nein, niemals	5	4	4	4	No / Nein		1	10	6	5	Yes / Ja	Interdisciplinary meetings / Interdisziplinäre Sitzungen, Training during studies / Ausbildungen und Fortbildungen während der Ausbildung	6	6	5	2	3	1	1	1	No / Nein			2	2	2				2	d	5
3	I agree / Ich stimme zu	44	2	Switzerland	2	Outpatient care / Ambulante Behandlung, University and education / Universität und Lehre		10	1.5 years	2	4	No, never / Nein, niemals	2	1		3	No / Nein		1	3	3	3	Yes / Ja	Training during studies / Ausbildungen und Fortbildungen während der Ausbildung	4	3	3	3	2	1	3	2	No / Nein			2	2	2				2	b, d	5
6	I agree / Ich stimme zu	44	1	Serbia	1	Inpatient care / Stationäre Behandlung, Outpatient care / Ambulante Behandlung, Day care hospital / Tagesklinik, Psychotherapy outpatient care / Ambulante psychotherapeutische Behandlung		10			9
1	I agree / Ich stimme zu	45	1	Australia	3	Private practice / Eigene Praxis bzw Ordination		8	3	1	3	No, never / Nein, niemals	1	10		4	No / Nein		2	5	5	5	Yes / Ja	Training during studies / Ausbildungen und Fortbildungen während der Ausbildung	5	5	5	5	1	2	2	3	Yes / Ja	Vitamin D, Zinc / Zink, Vitamin B6 / Vitamin B6	Iron	1	2	2			a	2	d	4
1	I agree / Ich stimme zu	45	1	Australia	3	Private practice / Eigene Praxis bzw Ordination		1	3.5 years	4	4	Affective disorders / Affektive Störungen, Anxiety disorders / Angsterkrankungen, Psychotic disorders / Psychotische Erkrankungen, Eating disorders / Esstörungen	7	7		4	No / Nein		2	10	10	10	Yes / Ja	Interdisciplinary meetings / Interdisziplinäre Sitzungen, Training during studies / Ausbildungen und Fortbildungen während der Ausbildung, Congresses and events / Kongresse und Veranstaltungen	5	5	2	3	1	3	4	3	Yes / Ja	Vitamin D, Omega 3, Selenium / Selen, Zinc / Zink, Magnesium, Vitamin B6 / Vitamin B6, Vitamin B12 / Vitamin B12, Folic acid / Folsäure, Iron / Eisen		1	2	2				1	d	5
1	I agree / Ich stimme zu	45	1	Austria	2	Psychotherapy outpatient care / Ambulante psychotherapeutische Behandlung, Private practice / Eigene Praxis bzw Ordination		1	3.5	3	3	Anxiety disorders / Angsterkrankungen, Psychotic disorders / Psychotische Erkrankungen	3	3		4	No / Nein		2	8	6	4	Yes / Ja	Training during studies / Ausbildungen und Fortbildungen während der Ausbildung	2	4	3	3	2	3	2	2	Yes / Ja	Omega 3, Zinc / Zink, Folic acid / Folsäure, Iron / Eisen		1	2	2				2	a, d	4
1	I agree / Ich stimme zu	45	1	Austria	1	Inpatient care / Stationäre Behandlung		1	5 years	8	4	Anxiety disorders / Angsterkrankungen	7	2		4	No / Nein		2	9	9	7	Yes / Ja	Training during studies / Ausbildungen und Fortbildungen während der Ausbildung, Journal club / Journal Club	4	3	5	3	2	2	4	4	Yes / Ja	Folic acid / Folsäure		2	2	1	Diet according to national dietary guidelines / Ernährungsform nach nationalen Empfehlungen		i, h, a, c	1	d	5
1	I agree / Ich stimme zu	45	1	Austria	3	Private practice / Eigene Praxis bzw Ordination		1	1	8	3	No, never / Nein, niemals	2	2	4		No / Nein		1	10	10	9	Yes / Ja	Interdisciplinary meetings / Interdisziplinäre Sitzungen	4	2	1	1	3	1	1	1	No / Nein			1	2	2				1	d	5
1	I agree / Ich stimme zu	45	1	Austria	2	Outpatient care / Ambulante Behandlung		8	3	3	4	No, never / Nein, niemals	8	9	4	4	No / Nein	No / Nein	3	7	8	9	Yes / Ja	Journal club / Journal Club	2	2	3	2	2	1	3	4	Yes / Ja	Vitamin D, Omega 3, Selenium / Selen, Zinc / Zink, Magnesium, Folic acid / Folsäure		1	2	2	Other / Andere		i, h, b	2	a	5
1	I agree / Ich stimme zu	45	1	Austria	2	Outpatient care / Ambulante Behandlung		8	1.5	2	3	Eating disorders / Esstörungen	4	2		4	No / Nein		2	4	4	4	Yes / Ja	Training during studies / Ausbildungen und Fortbildungen während der Ausbildung, Congresses and events / Kongresse und Veranstaltungen, Journal club / Journal Club	2	1	3	2	2	1	1	3	Yes / Ja	Vitamin D, Omega 3, Zinc / Zink, Vitamin B6 / Vitamin B6, Vitamin B12 / Vitamin B12, Folic acid / Folsäure, Iron / Eisen		1	2	1	Diet according to national dietary guidelines / Ernährungsform nach nationalen Empfehlungen, Low carb diet / Diät mit wenigen Kohlenhydraten "low carb"		f, g, a, b	2	d	4
1	I agree / Ich stimme zu	45	1	Austria	4	Inpatient care / Stationäre Behandlung, Private practice / Eigene Praxis bzw Ordination		1	4	2	4	Anxiety disorders / Angsterkrankungen	5	5		3	No / Nein	No / Nein	5	7	6	6	Yes / Ja	Training during studies / Ausbildungen und Fortbildungen während der Ausbildung	5	4	3	5	1	4	3	4	Yes / Ja	Omega 3, Zinc / Zink, Vitamin B6 / Vitamin B6, Folic acid / Folsäure, Iron / Eisen		1	1	1	Diet according to national dietary guidelines / Ernährungsform nach nationalen Empfehlungen		i, f, g, h, a, b, c	1	b, c	3
1	I agree / Ich stimme zu	45	1	Austria	1	Outpatient care / Ambulante Behandlung, Private practice / Eigene Praxis bzw Ordination		1		8	4	Affective disorders / Affektive Störungen	5	6		4	No / Nein		3	10	10	10	Yes / Ja	Training during studies / Ausbildungen und Fortbildungen während der Ausbildung, Congresses and events / Kongresse und Veranstaltungen, Scientific Journals / Wissenschaftliche Zeitschriften	3	2	6	4	2	4	5	2	No / Nein			2	2	2			h, a, b	2	a	5
1	I agree / Ich stimme zu	45	1	Austria	6	Outpatient care / Ambulante Behandlung		2	7	8	3	Affective disorders / Affektive Störungen	6	1	3	4	No / Nein	No / Nein	3	9	7	9	Yes / Ja	Congresses and events / Kongresse und Veranstaltungen	2	2	2	8	3	3	1	1	Yes / Ja	Omega 3, Zinc / Zink, Vitamin B6 / Vitamin B6, Vitamin B12 / Vitamin B12, Folic acid / Folsäure		1	1	2			d, b	2	a	5
1	I agree / Ich stimme zu	45	2	Austria	1	Inpatient care / Stationäre Behandlung, Private practice / Eigene Praxis bzw Ordination		1	6	8	6	Anxiety disorders / Angsterkrankungen	6	2	4		No / Nein		2	9	10	10	Yes / Ja	Training during studies / Ausbildungen und Fortbildungen während der Ausbildung, PhD project-thesis / PhD Projekt-Dissertation, Scientific Journals / Wissenschaftliche Zeitschriften	1	1	3	2	3	2	2	3	Yes / Ja	Vitamin D, Omega 3, Zinc / Zink, Magnesium, Iron / Eisen		1	1	1	Mediterranean diet / Mediterrane Diät		d, i, f, a	2	b, d	5
1	I agree / Ich stimme zu	45	1	Austria	2	Outpatient care / Ambulante Behandlung		1	2	2	3	Eating disorders / Esstörungen	5	4		4	No / Nein		3	6	6	6	Yes / Ja	Training during studies / Ausbildungen und Fortbildungen während der Ausbildung	2	4	2	6	2	3	4	2	Yes / Ja	Vitamin D, Omega 3, Vitamin E, Zinc / Zink, Vitamin B6 / Vitamin B6, Vitamin B12 / Vitamin B12, Folic acid / Folsäure, Iron / Eisen		1	1	1	Diet according to national dietary guidelines / Ernährungsform nach nationalen Empfehlungen		a, b, c	1	a, d	5
1	I agree / Ich stimme zu	45	1	Austria	3			2	10	8	3	Anxiety disorders / Angsterkrankungen, Obsessive compulsive disorder / Zwangsstörung	8	1	3		No / Nein	No / Nein	2	7	7	5	Yes / Ja	PhD project-thesis / PhD Projekt-Dissertation	3	3	4	5	2	1	1	1	Yes / Ja	Vitamin D, Zinc / Zink, Vitamin B6 / Vitamin B6, Vitamin B12 / Vitamin B12, Iron / Eisen		1	2	2			d, i, e, g, h, j, a, b, c	1	e	5
1	I agree / Ich stimme zu	45	1	Austria	6	Inpatient care / Stationäre Behandlung		1	3 years	3	3	Affective disorders / Affektive Störungen, Anxiety disorders / Angsterkrankungen, Obsessive compulsive disorder / Zwangsstörung, Eating disorders / Esstörungen	8	7	2		No / Nein		7	9	9	10	Yes / Ja	Training during studies / Ausbildungen und Fortbildungen während der Ausbildung, PhD project-thesis / PhD Projekt-Dissertation	4	2	3	9	1	4	4	5	Yes / Ja	Vitamin D, Omega 3, Zinc / Zink, Vitamin B6 / Vitamin B6, Vitamin B12 / Vitamin B12, Folic acid / Folsäure, Iron / Eisen	I ask my patients to go to the doctor and check up and take some proper supplements. Or telling them to have some special fruits and vegetables to get vitamin B iron omega 3 ect	1	2	1	Diet according to national dietary guidelines / Ernährungsform nach nationalen Empfehlungen		d, i, g, h, j, a	1	b, d, e	4
1	I agree / Ich stimme zu	45	1	Austria	3	Private practice / Eigene Praxis bzw Ordination, University and education / Universität und Lehre		1	6 years	8	4	No, never / Nein, niemals	6	8		3	No / Nein	No / Nein	2	10	10	8	Yes / Ja	Interdisciplinary meetings / Interdisziplinäre Sitzungen	1	1	1	5	2	1	3	3	Yes / Ja	Vitamin D, Zinc / Zink, Folic acid / Folsäure		1	2	2			d, f, a, b, c	1	a	4
1	I agree / Ich stimme zu	45	1	Austria	3	Private practice / Eigene Praxis bzw Ordination	Infant Mental health/DBT	1	12	8	7	Eating disorders / Esstörungen	10	4	1		No / Nein	No / Nein	1	1	1	10	No / Nein	Interdisciplinary meetings / Interdisziplinäre Sitzungen	4	5	4	4	2	1	3	2	No / Nein			1	2	2
1	I agree / Ich stimme zu	45	1	Germany	1	Inpatient care / Stationäre Behandlung		4	15	8	8	Others / Andere	8	8	2		No / Nein		6	8	9	8	Yes / Ja	Interdisciplinary meetings / Interdisziplinäre Sitzungen, Training during studies / Ausbildungen und Fortbildungen während der Ausbildung, Scientific Journals / Wissenschaftliche Zeitschriften, Journal club / Journal Club	5	5	3	6	2	3	3		Yes / Ja	Vitamin D, Omega 3, Vitamin B6 / Vitamin B6, Vitamin B12 / Vitamin B12, Iron / Eisen, Other / Andere	probiotic - any discussion I have is by asking them to go to GP to discuss above	1	1	2				1	d	5
1	I agree / Ich stimme zu	45	1	Germany	1	Inpatient care / Stationäre Behandlung		9	26	3	4		8	2	4				1	6	6	3	Yes / Ja	Training during studies / Ausbildungen und Fortbildungen während der Ausbildung	5	3	4	4	3	1	2	1	No / Nein			1	2	2				2	d	5
1	I agree / Ich stimme zu	45	1	Ireland	2	Outpatient care / Ambulante Behandlung, Psychotherapy outpatient care / Ambulante psychotherapeutische Behandlung		1	5	5	7	Anxiety disorders / Angsterkrankungen, Eating disorders / Esstörungen	6	4	4	4	No / Nein		3	6	5	6	Yes / Ja	Training during studies / Ausbildungen und Fortbildungen während der Ausbildung, Congresses and events / Kongresse und Veranstaltungen, Scientific Journals / Wissenschaftliche Zeitschriften, Journal club / Journal Club	4	2	4	7	1	2	2	2	Yes / Ja	Vitamin D, Omega 3, Magnesium, Vitamin B12 / Vitamin B12, Folic acid / Folsäure, Iron / Eisen		2	1	2				2	b, d	4
1	I agree / Ich stimme zu	45	1	Israel	3	Private practice / Eigene Praxis bzw Ordination, University and education / Universität und Lehre		1	6	5	7	Anxiety disorders / Angsterkrankungen	3	3		4	No / Nein	No / Nein	9	10	10	10	Yes / Ja	Master studies / Master-Studium	5	2	3	4	1	2	3	2	Yes / Ja	Vitamin D, Omega 3		1	1	2				1	d	5
1	I agree / Ich stimme zu	45	1	Israel	3	Private practice / Eigene Praxis bzw Ordination		8	2	3	7	No, never / Nein, niemals	5	7		4	No / Nein	No / Nein	3	6	7	7	Yes / Ja	Training during studies / Ausbildungen und Fortbildungen während der Ausbildung	4	3	3	6	2	2	3	2	No / Nein			1	2	2				2	c, d, e	4
1	I agree / Ich stimme zu	45		Israel	3	Psychotherapy outpatient care / Ambulante psychotherapeutische Behandlung		8	6 months	1	7	No, never / Nein, niemals	6	5		4	No / Nein		1	6	6	7	Yes / Ja	Interdisciplinary meetings / Interdisziplinäre Sitzungen, Training during studies / Ausbildungen und Fortbildungen während der Ausbildung, Journal club / Journal Club	4	3	5	5	1	1	1	1	No / Nein			2	2	2				2	d	5
1	I agree / Ich stimme zu	45	2	NA	3	Private practice / Eigene Praxis bzw Ordination	Neuroscience research	8	5	8	3	No, never / Nein, niemals	8	2	4		No / Nein		6	9	8	8	Yes / Ja	Interdisciplinary meetings / Interdisziplinäre Sitzungen, Training during studies / Ausbildungen und Fortbildungen während der Ausbildung	6	3	5	4	3	1	1	2	No / Nein			1	1	2			d, g, h	2	d	5
2	I agree / Ich stimme zu	45	2	Austria	2	Outpatient care / Ambulante Behandlung		8	5	5	7	Anxiety disorders / Angsterkrankungen, Eating disorders / Esstörungen, Others / Andere	8	4	4	4	No / Nein	No / Nein	6	9	8	8	Yes / Ja	Master studies / Master-Studium	4	2	2	6	2	2	3	4	Yes / Ja	Vitamin D, Omega 3, Iron / Eisen		1	2	1	Diet according to national dietary guidelines / Ernährungsform nach nationalen Empfehlungen		g, a, b, c	2	b, d	4
2	I agree / Ich stimme zu	45	1	Austria	1	Inpatient care / Stationäre Behandlung		1	5	4	8	Eating disorders / Esstörungen	6	7		2	No / Nein	Yes / Ja	5	9	9	9	Yes / Ja	Training during studies / Ausbildungen und Fortbildungen während der Ausbildung, Scientific Journals / Wissenschaftliche Zeitschriften, Journal club / Journal Club	5	6	9	7	1	3	2	3	Yes / Ja	Vitamin B12 / Vitamin B12, Folic acid / Folsäure	Multivitamins	2	2	1	Low carb diet / Diät mit wenigen Kohlenhydraten "low carb"		g, a, b	2	b, d	4
2	I agree / Ich stimme zu	45	1	Brazil	6	Outpatient care / Ambulante Behandlung, University and education / Universität und Lehre		1	5	5	8	No, never / Nein, niemals	7	5		4	No / Nein		3	5	6	5	Yes / Ja	Training during studies / Ausbildungen und Fortbildungen während der Ausbildung, Congresses and events / Kongresse und Veranstaltungen	6	4	5	3	1	1	3	2	No / Nein			2	2	1	Diet according to national dietary guidelines / Ernährungsform nach nationalen Empfehlungen		b	2	d	5
2	I agree / Ich stimme zu	45	1	Germany	1	Inpatient care / Stationäre Behandlung, Outpatient care / Ambulante Behandlung, Day care hospital / Tagesklinik		1	9 years	8	6	No, never / Nein, niemals	6	3	4		No / Nein		3	7	5	5	Yes / Ja	Interdisciplinary meetings / Interdisziplinäre Sitzungen	5	3	2	3	3	1	1		No / Nein			1	2	2				1	d	5
2	I agree / Ich stimme zu	45	1	Greece	1	Inpatient care / Stationäre Behandlung, Outpatient care / Ambulante Behandlung, University and education / Universität und Lehre		1	5	8	5	No, never / Nein, niemals	8	7	4		No / Nein	No / Nein	3	8	8	7	Yes / Ja	Congresses and events / Kongresse und Veranstaltungen	6	4	2	3	3	1	1		No / Nein			1	2	2				1	d
2	I agree / Ich stimme zu	45	2	Ireland	4	In training / In Ausbildung		1	12		3	No, never / Nein, niemals	7	7	4		No / Nein		4	5	5	5	Yes / Ja	Interdisciplinary meetings / Interdisziplinäre Sitzungen	4	3	5	9	3	1	1		No / Nein		do not see it as my role as psychologist	1	2	2		not qualified to give advice		2	b, c, d, e	5
2	I agree / Ich stimme zu	45	2	Switzerland	6	Psychotherapy outpatient care / Ambulante psychotherapeutische Behandlung		8	5 years	8	3	Anxiety disorders / Angsterkrankungen	8	8	4		No / Nein		2	10	10	10	Yes / Ja	Congresses and events / Kongresse und Veranstaltungen	4	3	2	5	2	2	2		Yes / Ja	Vitamin D, Omega 3, Vitamin B6 / Vitamin B6, Vitamin B12 / Vitamin B12, Iron / Eisen, Other / Andere	L-Theanine and Lemon Balm	1	1	2				2	d	5
2	I agree / Ich stimme zu	45	2	UK	1	Inpatient care / Stationäre Behandlung		1	10		3	No, never / Nein, niemals	8	3	3		No / Nein	No / Nein	3	9	8	8	Yes / Ja	Training during studies / Ausbildungen und Fortbildungen während der Ausbildung, Master studies / Master-Studium, Congresses and events / Kongresse und Veranstaltungen, Scientific Journals / Wissenschaftliche Zeitschriften, Journal club / Journal Club	4	4	2	8	3	2	1	1	No / Nein			1	2	1	Diet according to national dietary guidelines / Ernährungsform nach nationalen Empfehlungen		d, a		c, d	5
6	I agree / Ich stimme zu	45	2	Austria	1	Inpatient care / Stationäre Behandlung, In training / In Ausbildung		1	20	8	8	Affective disorders / Affektive Störungen, Anxiety disorders / Angsterkrankungen	10	8	4		Yes / Ja	Yes / Ja	5	10	10	10	Yes / Ja	Interdisciplinary meetings / Interdisziplinäre Sitzungen, Training during studies / Ausbildungen und Fortbildungen während der Ausbildung, Congresses and events / Kongresse und Veranstaltungen	6	6	6	10	2	3	5	4	Yes / Ja	Omega 3, Other / Andere	Chromium		2	1	Diet according to national dietary guidelines / Ernährungsform nach nationalen Empfehlungen		d, i, f, h	1	b	2
1	I agree / Ich stimme zu	46	1	Austria	4	Outpatient care / Ambulante Behandlung, Private practice / Eigene Praxis bzw Ordination		1	9 years		8	No, never / Nein, niemals	9	1	4		No / Nein		4	8	8	8	Yes / Ja	Interdisciplinary meetings / Interdisziplinäre Sitzungen, Training during studies / Ausbildungen und Fortbildungen während der Ausbildung	4	1	2	10	2	1	1		No / Nein			2	2	1	Other / Andere	I'd always recommend a diet rich in fresh fruit and vegetables and to reduce meat and dairy intake	d, i, h	2	d	5
1	I agree / Ich stimme zu	46	1	Austria	3	Private practice / Eigene Praxis bzw Ordination, University and education / Universität und Lehre		1	22 years	8	5	No, never / Nein, niemals	7	9	4		No / Nein	No / Nein	5	9	10	10	Yes / Ja	Interdisciplinary meetings / Interdisziplinäre Sitzungen, Master studies / Master-Studium, Congresses and events / Kongresse und Veranstaltungen, Scientific Journals / Wissenschaftliche Zeitschriften, Journal club / Journal Club	6	2	2	5	3	1	1		No / Nein			1	1	1	Vegetarian diet / Vegetarische Ernährung, Other / Andere	Wheat free; dairy free		1	d	5
1	I agree / Ich stimme zu	46	1	Austria	6			1	7	7	7	Psychotic disorders / Psychotische Erkrankungen, Eating disorders / Esstörungen	8	8		4	No / Nein		5	8	8	7	Yes / Ja	Interdisciplinary meetings / Interdisziplinäre Sitzungen, Congresses and events / Kongresse und Veranstaltungen, Scientific Journals / Wissenschaftliche Zeitschriften, Journal club / Journal Club	4	2	4	4	1	3	3	3	No / Nein			2	2	2				1	b, d	5
1	I agree / Ich stimme zu	46	1	Serbia	1	Inpatient care / Stationäre Behandlung		4	5	5	7	Affective disorders / Affektive Störungen, Anxiety disorders / Angsterkrankungen, Eating disorders / Esstörungen	6	5		4	No / Nein	No / Nein	2	8	8	8	Yes / Ja	Interdisciplinary meetings / Interdisziplinäre Sitzungen, Training during studies / Ausbildungen und Fortbildungen während der Ausbildung, Scientific Journals / Wissenschaftliche Zeitschriften	5	4	3	4	1	2	3	4	Yes / Ja	Vitamin D, Omega 3, Vitamin B12 / Vitamin B12	B1	1	1	2				1	b, d	4
2	I agree / Ich stimme zu	46	1	Austria	1	Inpatient care / Stationäre Behandlung		8	Two years	2	7	Obsessive compulsive disorder / Zwangsstörung, Eating disorders / Esstörungen	10	4		4	No / Nein	No / Nein	2	7	7	8	Yes / Ja	Training during studies / Ausbildungen und Fortbildungen während der Ausbildung, Journal club / Journal Club	4	2	2	2	1	1	1	3	No / Nein			2	2	1	Other / Andere	MAOI diet	l	1	d	5
2	I agree / Ich stimme zu	46	1	Croatia	1	Inpatient care / Stationäre Behandlung, Outpatient care / Ambulante Behandlung, Psychotherapy outpatient care / Ambulante psychotherapeutische Behandlung, University and education / Universität und Lehre		2	19	8	7	Affective disorders / Affektive Störungen, Eating disorders / Esstörungen	8	8	4		No / Nein	No / Nein	4	7	5	3	Yes / Ja	Interdisciplinary meetings / Interdisziplinäre Sitzungen, Scientific Journals / Wissenschaftliche Zeitschriften, Journal club / Journal Club	5	2	5	5	2	3	1		Yes / Ja	Omega 3, Vitamin B6 / Vitamin B6	A general multi-vitamin	1	2	2			d, i, g, k, a	1	d	5
2	I agree / Ich stimme zu	46	1	Romania	1	Inpatient care; University and education		1	35		7	Affective disorders / Affektive Störungen, Anxiety disorders / Angsterkrankungen, Eating disorders / Esstörungen	7	8		4	No / Nein		8	9	8	4	Yes / Ja	Journal club / Journal Club	7	4	7	8	2	3	3	5	No / Nein			2	1	2	Mediterranean diet / Mediterrane Diät		d, g	2	b, d	5
2	I agree / Ich stimme zu	46	2	Serbia	1	Inpatient care / Stationäre Behandlung, Outpatient care / Ambulante Behandlung		1	11	7	8	Anxiety disorders / Angsterkrankungen	4	8	4	4	No / Nein	No / Nein	3	8	8	8	Yes / Ja	Interdisciplinary meetings / Interdisziplinäre Sitzungen, Training during studies / Ausbildungen und Fortbildungen während der Ausbildung, Master studies / Master-Studium	4	4	4	4	1	2	2	2	No / Nein	Omega 3		1	2	2	Mediterranean diet / Mediterrane Diät			2	d	4
2	I agree / Ich stimme zu	46	1	Switzerland	1	Inpatient care / Stationäre Behandlung		1	29		8	Affective disorders / Affektive Störungen, Anxiety disorders / Angsterkrankungen, Psychotic disorders / Psychotische Erkrankungen, Obsessive compulsive disorder / Zwangsstörung	4	5		4	No / Nein	No / Nein	3	7	6	6	Yes / Ja	Interdisciplinary meetings / Interdisziplinäre Sitzungen, Congresses and events / Kongresse und Veranstaltungen	4	2	4	6	1	3	3	3	Yes / Ja	Vitamin D, Omega 3, Vitamin B6 / Vitamin B6, Vitamin B12 / Vitamin B12, Folic acid / Folsäure, Iron / Eisen, Other / Andere	Probiotics	1	1	1	Diet according to national dietary guidelines / Ernährungsform nach nationalen Empfehlungen, Other / Andere	I advise attending a dietician	d, i, g, j, a, b, c	1	b, c, d	4
3	I agree / Ich stimme zu	46	1	Slovenia	3	Private practice / Eigene Praxis bzw Ordination	3	1	12	8	6	Psychotic disorders / Psychotische Erkrankungen, Eating disorders / Esstörungen	7	7		4	No / Nein		6	5	2	3			5	4	4	5	1	1	3	2	Yes / Ja	Vitamin D, N-acetylcysteine / N-Acetylcystein		2	2	1	Diet according to national dietary guidelines / Ernährungsform nach nationalen Empfehlungen		b, c	2	b, d	4
1	I agree / Ich stimme zu	47	1	Austria	2	University and education / Universität und Lehre		1	7years	6	6	No, never / Nein, niemals	6	5		3	No / Nein	No / Nein	5	6	6	6	Yes / Ja	Training during studies / Ausbildungen und Fortbildungen während der Ausbildung	8	6	7	6	2	2	3	4	Yes / Ja	Vitamin D, Omega 3, Vitamin B6 / Vitamin B6, Vitamin B12 / Vitamin B12, Folic acid / Folsäure, Iron / Eisen		2	2	1	Diet according to national dietary guidelines / Ernährungsform nach nationalen Empfehlungen		a	2	b, c, d	2
1	I agree / Ich stimme zu	47	1	Austria	2	Outpatient care / Ambulante Behandlung		1	7years	6	6	No, never / Nein, niemals	6	5		3	No / Nein	No / Nein	5	6	6	6	Yes / Ja	Training during studies / Ausbildungen und Fortbildungen während der Ausbildung	8	6	7	6	2	2	3	4	Yes / Ja	Vitamin D, Omega 3, Vitamin B6 / Vitamin B6, Vitamin B12 / Vitamin B12, Folic acid / Folsäure, Iron / Eisen		2	2	1	Diet according to national dietary guidelines / Ernährungsform nach nationalen Empfehlungen		a	2	b, c, d	2
1	I agree / Ich stimme zu	47	1	Austria	1	Inpatient care / Stationäre Behandlung, Private practice / Eigene Praxis bzw Ordination		6	6	6	7	Eating disorders / Esstörungen	6	8		3	No / Nein	No / Nein	4	5	5	6	Yes / Ja	Interdisciplinary meetings / Interdisziplinäre Sitzungen	3	2	4	7	1	3	1	3	Yes / Ja	Other / Andere	Supplementary calories	1	2	2				2	d	5
1	I agree / Ich stimme zu	47	1	Austria	4	Inpatient care / Stationäre Behandlung		8	1	1	7	No, never / Nein, niemals	8	3		3	No / Nein		2	10	7	7	Yes / Ja	Training during studies / Ausbildungen und Fortbildungen während der Ausbildung	5	3	5	5	2	1	3	2	No / Nein			1	1	2				1	d	4
1	I agree / Ich stimme zu	47	1	Austria	6	Inpatient care / Stationäre Behandlung, Private practice / Eigene Praxis bzw Ordination		1	6	8	8	No, never / Nein, niemals	7	7		4	No / Nein		7	10	9	10	Yes / Ja	Interdisciplinary meetings / Interdisziplinäre Sitzungen, Training during studies / Ausbildungen und Fortbildungen während der Ausbildung	5	3	5	4	1	2	1	2	No / Nein			2	2	2			d	2	d	5
1	I agree / Ich stimme zu	47	1	Austria	3	Private practice / Eigene Praxis bzw Ordination		2	23		7	Affective disorders / Affektive Störungen, Eating disorders / Esstörungen	8	3		4	No / Nein		5	8	7	8	Yes / Ja	Interdisciplinary meetings / Interdisziplinäre Sitzungen, Training during studies / Ausbildungen und Fortbildungen während der Ausbildung, Master studies / Master-Studium, Congresses and events / Kongresse und Veranstaltungen, Scientific Journals / Wissenschaftliche Zeitschriften, Journal club / Journal Club	5	3	3	10	2	4	4	3	Yes / Ja	Vitamin D, Omega 3, Vitamin B12 / Vitamin B12	Multivitamin	1	2	1	Other / Andere	Weight restoration diet- Anorexia nervosa	g	1	b, d	4
1	I agree / Ich stimme zu	47	1	Austria	6	Outpatient care / Ambulante Behandlung		1	5 years and 3 months	8	4	Affective disorders / Affektive Störungen, Anxiety disorders / Angsterkrankungen, Others / Andere	9	9		4	No / Nein	No / Nein	8	10	10	9	Yes / Ja	Interdisciplinary meetings / Interdisziplinäre Sitzungen, Congresses and events / Kongresse und Veranstaltungen, Scientific Journals / Wissenschaftliche Zeitschriften	7	3	6	7	1	4	2	3	Yes / Ja	Vitamin D, Omega 3, Zinc / Zink, Vitamin B12 / Vitamin B12, Folic acid / Folsäure, Iron / Eisen		1	1	1	Mediterranean diet / Mediterrane Diät, Other / Andere	I usually discuss with patients about the importance of regular nutritious meals that are reasonable with regards to carbs and are evidence-based (e.g., the Mediterrranean diet). In patients with ADHD, the habit of not planning to eat and then eating junkfood out of sheer hunger is specifically targeted in my clinic	d, i, h, b	1	b, d, e	4
1	I agree / Ich stimme zu	47	1	Austria	4	Inpatient care / Stationäre Behandlung	forensic psychiatry	3	30 years	8	5	Anxiety disorders / Angsterkrankungen	8	2		4	Yes / Ja	No / Nein	5	8	8	8	Yes / Ja	Scientific Journals / Wissenschaftliche Zeitschriften	6	2	5	7	1	3	3	3	Yes / Ja	Vitamin D, Omega 3, Magnesium, Vitamin B6 / Vitamin B6, Vitamin B12 / Vitamin B12, N-acetylcysteine / N-Acetylcystein	multivitamins	1	1	1	Mediterranean diet / Mediterrane Diät		d, i	1	d	4
1	I agree / Ich stimme zu	47	1	Austria	6	Psychotherapy outpatient care / Ambulante psychotherapeutische Behandlung		1	10	8	8	Eating disorders / Esstörungen	5		4		Yes / Ja	No / Nein	3		5	5	Yes / Ja	Congresses and events / Kongresse und Veranstaltungen	4	3	3	5	3	2	2		No / Nein			1	2	2				1	a	4
1	I agree / Ich stimme zu	47	1	Austria	3	Private practice / Eigene Praxis bzw Ordination		1	20	8	5	No, never / Nein, niemals	4	3		4	No / Nein		1	7	5	5	Yes / Ja	Interdisciplinary meetings / Interdisziplinäre Sitzungen	9	6	8	4	1	1	3	3	No / Nein			1	2	2				2	d	4
1	I agree / Ich stimme zu	47	1	Israel	3	Private practice / Eigene Praxis bzw Ordination, University and education / Universität und Lehre		1	9	8	4	Affective disorders / Affektive Störungen	4	4	4	4	No / Nein	No / Nein	4	6	5	5	No / Nein		5	3	7	5	1	3	3	2		Vitamin B12 / Vitamin B12, Folic acid / Folsäure		1	2	2				2	b, d	5
2	I agree / Ich stimme zu	47	2	Serbia	1	Inpatient care / Stationäre Behandlung, Outpatient care / Ambulante Behandlung		1	6	6	5	Obsessive compulsive disorder / Zwangsstörung	3	3	4		No / Nein	No / Nein	6	5	5	3	Yes / Ja	Training during studies / Ausbildungen und Fortbildungen während der Ausbildung	3	3	5	2	2	2	2	1	Yes / Ja	Omega 3, Zinc / Zink, Vitamin B12 / Vitamin B12, N-acetylcysteine / N-Acetylcystein		1	2	2				1	d	5
3	I agree / Ich stimme zu	47	1	Croatia	5	Day care hospital / Tagesklinik		1	6	4	4	No, never / Nein, niemals	8	3	4		No / Nein	No / Nein	1	8	7	6	Yes / Ja	Interdisciplinary meetings / Interdisziplinäre Sitzungen, Training during studies / Ausbildungen und Fortbildungen während der Ausbildung, Master studies / Master-Studium, Congresses and events / Kongresse und Veranstaltungen	8	6	3		1	1	1		Yes / Ja			1	1	2				1	d	5
1	I agree / Ich stimme zu	48	1	Austria	3			1	6	8	9	No, never / Nein, niemals	5	6		4	No / Nein		1	6	5	3	Yes / Ja	Training during studies / Ausbildungen und Fortbildungen während der Ausbildung, Congresses and events / Kongresse und Veranstaltungen, Journal club / Journal Club	5	2	6	4	1	1	1	2	Yes / Ja	Vitamin A, Vitamin B6 / Vitamin B6, Folic acid / Folsäure, Iron / Eisen		1	2	2			b, c	1	b, d	5
1	I agree / Ich stimme zu	48	1	Austria	3	Private practice / Eigene Praxis bzw Ordination		1	20	8	7	Others / Andere	3	1	4		No / Nein		3		7	3	Yes / Ja	Interdisciplinary meetings / Interdisziplinäre Sitzungen	7	5	2	3	2	2	2		Yes / Ja	Omega 3, Vitamin B12 / Vitamin B12, Folic acid / Folsäure		1	2	1	Diet according to national dietary guidelines / Ernährungsform nach nationalen Empfehlungen		g, k, h, a, b	2	b, d	5
1	I agree / Ich stimme zu	48	1	Austria	1	Inpatient care / Stationäre Behandlung		4	17		4	No, never / Nein, niemals	7	6	4		No / Nein		3	7	8	8	Yes / Ja	Congresses and events / Kongresse und Veranstaltungen, Scientific Journals / Wissenschaftliche Zeitschriften, Journal club / Journal Club	7	5	7	3	3	1	3		No / Nein			1	2	1	Mediterranean diet / Mediterrane Diät		b, c	1	d	5
1	I agree / Ich stimme zu	48	1	Austria	1	Inpatient care / Stationäre Behandlung		8	3	4	5	No, never / Nein, niemals	5	5		4	No / Nein		5	2	3	1	No / Nein		6	3	4	3	1	1	3	4	Yes / Ja	Vitamin D, Vitamin A, Vitamin B6 / Vitamin B6, Vitamin B12 / Vitamin B12, Folic acid / Folsäure	curcumin	1	2	2				1	d	5
1	I agree / Ich stimme zu	48	2	Austria	3	Psychotherapy outpatient care / Ambulante psychotherapeutische Behandlung		1	8	8	4	Eating disorders / Esstörungen	6	2	4		No / Nein		4	9	7	9	Yes / Ja	Scientific Journals / Wissenschaftliche Zeitschriften	6	2	4	4	3	2	2	3	Yes / Ja	Vitamin D		1	2	2			g	1	d	4
1	I agree / Ich stimme zu	48	1	Austria	3	Private practice / Eigene Praxis bzw Ordination		3	6	8	5	Affective disorders / Affektive Störungen, Anxiety disorders / Angsterkrankungen, Others / Andere	7	4		4	No / Nein	No / Nein	8	9	8	8	Yes / Ja	Interdisciplinary meetings / Interdisziplinäre Sitzungen, Training during studies / Ausbildungen und Fortbildungen während der Ausbildung, Congresses and events / Kongresse und Veranstaltungen, Scientific Journals / Wissenschaftliche Zeitschriften, Journal club / Journal Club	7	4	8	6	1	3	2	3	Yes / Ja	Omega 3, Zinc / Zink, Other / Andere	L-methylfolate	1	2	1	Diet according to national dietary guidelines / Ernährungsform nach nationalen Empfehlungen, Mediterranean diet / Mediterrane Diät		d, h, b, c	1	b, d, e	4
1	I agree / Ich stimme zu	48	1	Austria	1	Outpatient care / Ambulante Behandlung		2	4	8	5	No, never / Nein, niemals	1	1	4		No / Nein		1	3	1	1	No / Nein		5	5	4	1	3	1	1		No / Nein			2	2	2				1	a	5
1	I agree / Ich stimme zu	48	1	Austria	2	Inpatient care / Stationäre Behandlung		1	10	8	8	No, never / Nein, niemals	4	3	4		No / Nein		1	3	3	4	Yes / Ja	Interdisciplinary meetings / Interdisziplinäre Sitzungen, Scientific Journals / Wissenschaftliche Zeitschriften			2	4	3	1	1		No / Nein			2	2	2				2	d, e	5
1	I agree / Ich stimme zu	48	2	Austria	3	Outpatient care / Ambulante Behandlung, Psychotherapy outpatient care / Ambulante psychotherapeutische Behandlung, University and education / Universität und Lehre		2	13	8	4	No, never / Nein, niemals	8	3	4	4	Yes / Ja	No / Nein	1	8	6	2	No / Nein		3	7	3	1	2	1	1	1	No / Nein			2	2	2				2		5
2	I agree / Ich stimme zu	48	1	Austria	2	Private practice / Eigene Praxis bzw Ordination		1	18	8	6	No, never / Nein, niemals	5	2	4		No / Nein		2	10	10	10	Yes / Ja	Congresses and events / Kongresse und Veranstaltungen, Scientific Journals / Wissenschaftliche Zeitschriften	5	3	2	2	2	2	2	1	No / Nein			2	2	2				1	d	5
2	I agree / Ich stimme zu	48	2	Austria	1	Inpatient care / Stationäre Behandlung		6	30+	8	7	No, never / Nein, niemals	10	9	4		No / Nein		3	10	10	10	Yes / Ja	Interdisciplinary meetings / Interdisziplinäre Sitzungen, Congresses and events / Kongresse und Veranstaltungen, Scientific Journals / Wissenschaftliche Zeitschriften	9	9	4	6	3	1	1	2	Yes / Ja	Omega 3, Vitamin B12 / Vitamin B12, Other / Andere	chia	1	2	2				1	d	5
2	I agree / Ich stimme zu	48	2	Croatia	1	Outpatient care / Ambulante Behandlung		1	6	8	4	No, never / Nein, niemals	3	1	4		No / Nein		1	5	3	2	No / Nein		7	5	5	2	2	1	1	2	No / Nein			1	2	2				1	d	5
2	I agree / Ich stimme zu	48	1	Estonia	3	Private practice / Eigene Praxis bzw Ordination	7420831	2	28	8	4	Anxiety disorders / Angsterkrankungen	6		4		No / Nein	No / Nein	4	8	8	9	Yes / Ja	Congresses and events / Kongresse und Veranstaltungen, Scientific Journals / Wissenschaftliche Zeitschriften	2	1	2	5	3	3	2		No / Nein			1	2				d, i, g, h, a	1	b, d	5
2	I agree / Ich stimme zu	48	1	Ireland	2	Outpatient care / Ambulante Behandlung		1	3	3	4	No, never / Nein, niemals	4	2	4		No / Nein	No / Nein	2	8	6	3	Yes / Ja	Interdisciplinary meetings / Interdisziplinäre Sitzungen, Scientific Journals / Wissenschaftliche Zeitschriften	4	3	3	2	3	1	1	1	No / Nein			1	2	2				2	a	5
2	I agree / Ich stimme zu	48	2	Lithuania	1	Inpatient care / Stationäre Behandlung		2	7	8	4	Eating disorders / Esstörungen	8	9	3		Yes / Ja	No / Nein	5	9	9	9	Yes / Ja	Interdisciplinary meetings / Interdisziplinäre Sitzungen, Congresses and events / Kongresse und Veranstaltungen	6	6	4	7	2	2	4	3	No / Nein			1	2	2			a	1	b, d	4
2	I agree / Ich stimme zu	48	1	Serbia	3	Private practice / Eigene Praxis bzw Ordination		2	18	2	9	No, never / Nein, niemals	2	2	4		No / Nein	No / Nein	1	2	2	2	No / Nein		5	5	6	1	3	1	1	1	No / Nein			2	2
2	I agree / Ich stimme zu	48	2	Slovenia	1	Inpatient care / Stationäre Behandlung, Outpatient care / Ambulante Behandlung, Day care hospital / Tagesklinik		2	6	6	3	No, never / Nein, niemals	7	2	4		No / Nein		3	7	9	7	Yes / Ja	Congresses and events / Kongresse und Veranstaltungen	3	4	2	3	3	1	1		No / Nein			1		2			d, i, g, h, a	1	a, d	5
2	I agree / Ich stimme zu	48	2	Spain	2	Outpatient care / Ambulante Behandlung		7	42	8	5	No, never / Nein, niemals	7	6	4		No / Nein		5	6	5	4	Yes / Ja	Congresses and events / Kongresse und Veranstaltungen	6	5	3	4	3	2	3	1	Yes / Ja	Magnesium		2	2	2				2	d, e	5
2	I agree / Ich stimme zu	48	2	Switzerland	1	Inpatient care / Stationäre Behandlung		2	6	6	3	No, never / Nein, niemals	7	2	4		No / Nein		3	7	9	7	Yes / Ja	Congresses and events / Kongresse und Veranstaltungen	3	4	2	3	3	1	1		No / Nein			1		2			d, i, g, h, a	1	a, d	5
2	I agree / Ich stimme zu	48	2	UK	2	Outpatient care / Ambulante Behandlung		1	18	8	5	Eating disorders / Esstörungen	7	7		4	No / Nein	No / Nein	4	7	7	4	No / Nein	Congresses and events / Kongresse und Veranstaltungen, Scientific Journals / Wissenschaftliche Zeitschriften, Journal club / Journal Club	9	7	3	6	1	4	4	3	Yes / Ja	Vitamin D, Omega 3, Magnesium, Vitamin B12 / Vitamin B12, Folic acid / Folsäure, Iron / Eisen		2	1	1	Mediterranean diet / Mediterrane Diät, Low carb diet / Diät mit wenigen Kohlenhydraten "low carb"		g, h, a, c	1	b, d	3
3	I agree / Ich stimme zu	48	1	Lithuania	3	Psychotherapy outpatient care / Ambulante psychotherapeutische Behandlung, Private practice / Eigene Praxis bzw Ordination		9	10	8	8	No, never / Nein, niemals	3	2	4		No / Nein		2	4	4	3	No / Nein		1	5	3	2	2	1	1		No / Nein			1	2	2				1	a	5
1	I agree / Ich stimme zu	49	1	Austria	3	Private practice / Eigene Praxis bzw Ordination, University and education / Universität und Lehre	7750516	1		7	8	Affective disorders / Affektive Störungen, Anxiety disorders / Angsterkrankungen, Psychotic disorders / Psychotische Erkrankungen, Obsessive compulsive disorder / Zwangsstörung, Eating disorders / Esstörungen, Others / Andere	9	9	2	2	No / Nein	No / Nein	4	8	9	9	Yes / Ja	Interdisciplinary meetings / Interdisziplinäre Sitzungen, Training during studies / Ausbildungen und Fortbildungen während der Ausbildung, Master studies / Master-Studium, Journal club / Journal Club	3	3	7	5	3	4	4	4	No / Nein	Other / Andere	No	1	2	1	Other / Andere		d, i, e, k, j, a, b, c	1	a, b, c, d	2
1	I agree / Ich stimme zu	49	1	Austria	1	Inpatient care / Stationäre Behandlung	Addiction Psychiatry	5	40 years	8	8	Affective disorders / Affektive Störungen, Anxiety disorders / Angsterkrankungen, Obsessive compulsive disorder / Zwangsstörung, Eating disorders / Esstörungen	10			4	No / Nein	No / Nein	7	10	10	10	Yes / Ja	Interdisciplinary meetings / Interdisziplinäre Sitzungen, Congresses and events / Kongresse und Veranstaltungen, Scientific Journals / Wissenschaftliche Zeitschriften	4	4	6	10	2	4	2	4	Yes / Ja	Vitamin D, Omega 3, Vitamin A, Vitamin E, Magnesium, Vitamin B12 / Vitamin B12, Folic acid / Folsäure, Iron / Eisen		1	1	2			d, i, g, h, j, a	2	b, d	3
1	I agree / Ich stimme zu	49	1	Austria	4	Inpatient care / Stationäre Behandlung		1	19 years	8	6	No, never / Nein, niemals	6	6		4	No / Nein		4		5	5	No / Nein				8	6	1	2	2	2	No / Nein			1	2	2				1	b, d
1	I agree / Ich stimme zu	49	1	Austria	2			1	15	8	4	No, never / Nein, niemals	3	1	4	3	No / Nein	No / Nein	2	2	2	7	Yes / Ja	Training during studies / Ausbildungen und Fortbildungen während der Ausbildung	3	2	2	2	3	1	3	1	No / Nein			1	2	2	Mediterranean diet / Mediterrane Diät			1	b, d, e
1	I agree / Ich stimme zu	49	1	Austria	3	Private practice / Eigene Praxis bzw Ordination		2	27 years	8	3	No, never / Nein, niemals	4		4		No / Nein		5	4	5	4	Yes / Ja	Congresses and events / Kongresse und Veranstaltungen	6	4	5	3	3	1	1		No / Nein			1	2	2				1	b, d	5
1	I agree / Ich stimme zu	49	1	Austria	2	Outpatient care / Ambulante Behandlung		2	28	8	8	Affective disorders / Affektive Störungen, Anxiety disorders / Angsterkrankungen, Obsessive compulsive disorder / Zwangsstörung, Eating disorders / Esstörungen	8	8			No / Nein		3	7	8	6	Yes / Ja	Interdisciplinary meetings / Interdisziplinäre Sitzungen, Congresses and events / Kongresse und Veranstaltungen, Journal club / Journal Club	5	4	3	8	2	2	3		Yes / Ja	Iron / Eisen		2	2	1	Mediterranean diet / Mediterrane Diät			1	d	5
1	I agree / Ich stimme zu	49	1	Austria	2			9	10	8	8	No, never / Nein, niemals	3	2	4		No / Nein		2	4	4	3	No / Nein		1	5	3	2	2	1	1		No / Nein			1	2	2				1	a	5
2	I agree / Ich stimme zu	49	2	Germany	2	Outpatient care / Ambulante Behandlung, University and education / Universität und Lehre		1	18 years	8	7	Eating disorders / Esstörungen	7	9		4	No / Nein	No / Nein	6	6	7	8	Yes / Ja	Scientific Journals / Wissenschaftliche Zeitschriften	2	2	7	6	3	4	1	1	No / Nein			1	2	2			g, a, b, c	1	b, d	5
2	I agree / Ich stimme zu	49	1	Israel	2	Outpatient care / Ambulante Behandlung		1	18 years	8	7	Eating disorders / Esstörungen	7	9		4	No / Nein	No / Nein	6	6	7	8	Yes / Ja	Scientific Journals / Wissenschaftliche Zeitschriften	2	2	7	6	3	4	1	1	No / Nein			1	2	2			g, a, b, c	1	b, d	5
2	I agree / Ich stimme zu	49	1	Israel	2	Outpatient care / Ambulante Behandlung, University and education / Universität und Lehre, General practitioner / Allgemeinmediziner		2	28	8	8	Affective disorders / Affektive Störungen, Anxiety disorders / Angsterkrankungen, Obsessive compulsive disorder / Zwangsstörung, Eating disorders / Esstörungen	8	8			No / Nein		3	7	8	6	Yes / Ja	Interdisciplinary meetings / Interdisziplinäre Sitzungen, Congresses and events / Kongresse und Veranstaltungen, Journal club / Journal Club	5	4	3	8	2	2	3		Yes / Ja	Iron / Eisen		2	2	1	Mediterranean diet / Mediterrane Diät			1	d	5
2	I agree / Ich stimme zu	49	1	Israel	3	Private practice / Eigene Praxis bzw Ordination		1	15	8	3	Affective disorders / Affektive Störungen, Anxiety disorders / Angsterkrankungen, Eating disorders / Esstörungen	6	7		4	No / Nein		2	7	8	6	Yes / Ja	Congresses and events / Kongresse und Veranstaltungen	3	2	4	6	2	3	3	4	Yes / Ja	Omega 3, Vitamin E, Zinc / Zink, Magnesium, Vitamin B12 / Vitamin B12, Folic acid / Folsäure, Iron / Eisen, Other / Andere	Hypericum	1	2	2				1	b, d	3
2	I agree / Ich stimme zu	49	2	Romania	1	Inpatient care; University and education		1	20	8	8	Eating disorders / Esstörungen, Others / Andere	7	4	4		No / Nein	No / Nein	4	8	8	8	Yes / Ja	Congresses and events / Kongresse und Veranstaltungen, Scientific Journals / Wissenschaftliche Zeitschriften, Journal club / Journal Club	4	2	1	2	2	1	1	1	No / Nein		no	1	2	2	Other / Andere	eating garlic due to throat ache	l	1	a	5
2	I agree / Ich stimme zu	49	1	Romania	1	Inpatient care	52241	2	25	7	4	Others / Andere	4		4		No / Nein		2	2	2	2	No / Nein		4	2	2	7	2	2	1		Yes / Ja	Vitamin D, Vitamin B6 / Vitamin B6, Vitamin B12 / Vitamin B12, Folic acid / Folsäure	probiotics	1	1	1	Diet according to national dietary guidelines / Ernährungsform nach nationalen Empfehlungen		d, i, h, a	1	d	3
2	I agree / Ich stimme zu	49	1	Sweden	2	Inpatient care / Stationäre Behandlung, Outpatient care / Ambulante Behandlung, Private practice / Eigene Praxis bzw Ordination		1	27	8	9		6	2	4		No / Nein		2	7	7	6	No / Nein		5	5	4	6	3	1	1	3	No / Nein			2	2	1	Mediterranean diet / Mediterrane Diät		a	2		5
2	I agree / Ich stimme zu	49	2	Switzerland	3	Private practice / Eigene Praxis bzw Ordination	6701308	1	42 years	8	5	No, never / Nein, niemals	1	1		4	No / Nein	No / Nein	1	1	1	1	No / Nein		9	7	9	3	1	2	2	3	No / Nein		sometimes 5HT and NAC	2	1	1	Low carb diet / Diät mit wenigen Kohlenhydraten "low carb"		g	1	d	5
2	I agree / Ich stimme zu	49	1	UK	1	Inpatient care / Stationäre Behandlung		1	13	8	7	Eating disorders / Esstörungen	4	4	4		No / Nein	No / Nein	1	8	5	3	Yes / Ja	Scientific Journals / Wissenschaftliche Zeitschriften	3	2	4	2	3	1	1	1	No / Nein			1	2	2				2	a	5
3	I agree / Ich stimme zu	49	1	Austria	3	Psychotherapy outpatient care / Ambulante psychotherapeutische Behandlung		2	6	1	4	No, never / Nein, niemals	4	1	4		No / Nein		1	5	5	3	No / Nein		5	5	4	3	2	1	1	1	No / Nein			1	2	2				1	d	4
1	I agree / Ich stimme zu	50	1	Austria	4	Psychotherapy outpatient care / Ambulante psychotherapeutische Behandlung		1	48 שנה	8	3	Affective disorders / Affektive Störungen, Anxiety disorders / Angsterkrankungen, Psychotic disorders / Psychotische Erkrankungen, Obsessive compulsive disorder / Zwangsstörung	1	1	4	4	No / Nein	No / Nein	1	1	1	1	No / Nein		1	1	1	1	3	1	1
1	I agree / Ich stimme zu	50	1	Austria	4	Day care hospital / Tagesklinik	הפרעות קשב וריכוז, PTSD, comobility, טיפול משפחתי	1	15	8	6	Affective disorders / Affektive Störungen, Anxiety disorders / Angsterkrankungen, Obsessive compulsive disorder / Zwangsstörung, Eating disorders / Esstörungen, Others / Andere	10	10		1	No / Nein		7	10	10	5	Yes / Ja	Interdisciplinary meetings / Interdisziplinäre Sitzungen, Training during studies / Ausbildungen und Fortbildungen während der Ausbildung, Master studies / Master-Studium, Congresses and events / Kongresse und Veranstaltungen, Scientific Journals / Wissenschaftliche Zeitschriften, Journal club / Journal Club	1	1	3	5	1	1	3	1	No / Nein			2	2	1	Other / Andere	אקלקטי ללא שם ידוע	g, h, a	2	d, e	3
1	I agree / Ich stimme zu	50	1	Austria	3	Private practice / Eigene Praxis bzw Ordination		1	27	6	6	No, never / Nein, niemals	1	1	4	4	No / Nein		1	7	7
1	I agree / Ich stimme zu	50	1	Austria	3	Outpatient care / Ambulante Behandlung, Psychotherapy outpatient care / Ambulante psychotherapeutische Behandlung		1	30	6	6	Affective disorders / Affektive Störungen, Anxiety disorders / Angsterkrankungen	10	8		4	No / Nein		6	9	8	7	Yes / Ja	Congresses and events / Kongresse und Veranstaltungen, Scientific Journals / Wissenschaftliche Zeitschriften	5	5	9	6	1	3	3	5	Yes / Ja	Omega 3, Vitamin B6 / Vitamin B6		2	1	1	Low carb diet / Diät mit wenigen Kohlenhydraten "low carb"		d, i, c	1	d	5
1	I agree / Ich stimme zu	50	1	Austria	2	Outpatient care / Ambulante Behandlung		1	42	6	6	No, never / Nein, niemals		1		4	No / Nein		1	2	2	2	Yes / Ja	Congresses and events / Kongresse und Veranstaltungen, Scientific Journals / Wissenschaftliche Zeitschriften	2	2		1	3	1	1	1	Yes / Ja	Magnesium, Vitamin B12 / Vitamin B12, Folic acid / Folsäure, Other / Andere	ensure	1	2	2				1	a	5
1	I agree / Ich stimme zu	50	1	Austria	3	Private practice / Eigene Praxis bzw Ordination		1	30	6	6	Affective disorders / Affektive Störungen, Anxiety disorders / Angsterkrankungen	5	5		4	No / Nein		3	7	7	7	Yes / Ja	Congresses and events / Kongresse und Veranstaltungen, Journal club / Journal Club	4	3	8	7	1	4	4	5	Yes / Ja	Vitamin D, Omega 3, Vitamin B6 / Vitamin B6, Vitamin B12 / Vitamin B12, Folic acid / Folsäure, Iron / Eisen, N-acetylcysteine / N-Acetylcystein		1	2	2				2	b, d	4
1	I agree / Ich stimme zu	50	1	Austria	3	Private practice / Eigene Praxis bzw Ordination, University and education / Universität und Lehre		6	15	8	5	Affective disorders / Affektive Störungen, Anxiety disorders / Angsterkrankungen	8	3	3		No / Nein		7	10	10	7	Yes / Ja	Interdisciplinary meetings / Interdisziplinäre Sitzungen	5	5	2	5	2	3	3	3	Yes / Ja	Vitamin D, Omega 3, Vitamin B12 / Vitamin B12, Folic acid / Folsäure	probiotics	1	1	1	Other / Andere	to reduce caffeine and sugar add probiotics such as fermented cabbage	d, i	1	c, d	3
1	I agree / Ich stimme zu	50	2	Austria	1	Day care hospital / Tagesklinik		1	10	8	5	No, never / Nein, niemals	6	6		4	No / Nein	No / Nein	2	2	8	10	Yes / Ja	Interdisciplinary meetings / Interdisziplinäre Sitzungen, Training during studies / Ausbildungen und Fortbildungen während der Ausbildung, Scientific Journals / Wissenschaftliche Zeitschriften	9	2	7	6	2	1	3	4	No / Nein			2	2	1	Diet according to national dietary guidelines / Ernährungsform nach nationalen Empfehlungen, Mediterranean diet / Mediterrane Diät		b	1	b, d	4
1	I agree / Ich stimme zu	50	1	Austria	3	Private practice / Eigene Praxis bzw Ordination		8	8	8	5	Affective disorders / Affektive Störungen, Psychotic disorders / Psychotische Erkrankungen	7	7		4	No / Nein		5	7	6	5	No / Nein		7	6	7	8	1	3	4	3	No / Nein			2	2	2				2	a, d	5
1	I agree / Ich stimme zu	50	2	Austria	4	Inpatient care / Stationäre Behandlung		1	30	8	4	Anxiety disorders / Angsterkrankungen, Eating disorders / Esstörungen	7	8		1	No / Nein	Yes / Ja	3	6	7	7	Yes / Ja	Congresses and events / Kongresse und Veranstaltungen, Scientific Journals / Wissenschaftliche Zeitschriften	8	8	6	9	1	3	4	3	Yes / Ja	Omega 3, Zinc / Zink, Magnesium, N-acetylcysteine / N-Acetylcystein		1	1	2	Mediterranean diet / Mediterrane Diät		g	2	d	2
1	I agree / Ich stimme zu	50	1	Austria	6			1	18	8	6	Affective disorders / Affektive Störungen	10	3	4		No / Nein		9	10	9	9		Interdisciplinary meetings / Interdisziplinäre Sitzungen, Master studies / Master-Studium, Scientific Journals / Wissenschaftliche Zeitschriften	6	3	6	6	2	3	3		No / Nein			1	2	2			d	1	d	5
1	I agree / Ich stimme zu	50	2	Israel	6	University and education / Universität und Lehre		1	6	4	4	Eating disorders / Esstörungen	8	8		2	Yes / Ja	Yes / Ja	9	9	8	8	Yes / Ja	PhD project-thesis / PhD Projekt-Dissertation, Congresses and events / Kongresse und Veranstaltungen, Scientific Journals / Wissenschaftliche Zeitschriften	7	5	5	8	1	4	3	5	Yes / Ja	Vitamin D, Vitamin A, Vitamin E, Vitamin B6 / Vitamin B6, Vitamin B12 / Vitamin B12, Folic acid / Folsäure, Iron / Eisen		1	1	1	Diet according to national dietary guidelines / Ernährungsform nach nationalen Empfehlungen, Mediterranean diet / Mediterrane Diät, Low carb diet / Diät mit wenigen Kohlenhydraten "low carb"		g, k, a, b, c	2	a, d	3
1	I agree / Ich stimme zu	50	1	Israel	3	Psychotherapy outpatient care / Ambulante psychotherapeutische Behandlung, Private practice / Eigene Praxis bzw Ordination		1	25 years	8	5	Affective disorders / Affektive Störungen, Psychotic disorders / Psychotische Erkrankungen, Eating disorders / Esstörungen	10	10		2	No / Nein	Yes / Ja	9	10	10	10	Yes / Ja	Interdisciplinary meetings / Interdisziplinäre Sitzungen, Training during studies / Ausbildungen und Fortbildungen während der Ausbildung	3	2	5	10	1	2	5	5	Yes / Ja	Vitamin D, Omega 3, Vitamin E, Vitamin B6 / Vitamin B6, Vitamin B12 / Vitamin B12, Folic acid / Folsäure, Iron / Eisen, N-acetylcysteine / N-Acetylcystein		1	1	1	Mediterranean diet / Mediterrane Diät, Ketogenic diet / Ketogene Diät, Low carb diet / Diät mit wenigen Kohlenhydraten "low carb"		f, g, a, b, c	1	b, d	2
1	I agree / Ich stimme zu	50	1	Israel	5	Outpatient care / Ambulante Behandlung, Psychotherapy outpatient care / Ambulante psychotherapeutische Behandlung, Private practice / Eigene Praxis bzw Ordination		1	6	4	4	Affective disorders / Affektive Störungen, Psychotic disorders / Psychotische Erkrankungen, Eating disorders / Esstörungen	8	8		2	Yes / Ja	No / Nein	6	8	8	8	Yes / Ja	Training during studies / Ausbildungen und Fortbildungen während der Ausbildung, Scientific Journals / Wissenschaftliche Zeitschriften, Journal club / Journal Club	6	3	5	7	2	2	3	3	Yes / Ja	Vitamin D, Vitamin B6 / Vitamin B6, Vitamin B12 / Vitamin B12, Folic acid / Folsäure, Iron / Eisen	None.	2	2	2			d, e, a, b	2	a, d	4
2	I agree / Ich stimme zu	50	1	Israel	5	Psychotherapy outpatient care / Ambulante psychotherapeutische Behandlung	mood disorders	1	5	8	4	No, never / Nein, niemals	6	8		4	Yes / Ja	No / Nein	4	10	7	10	Yes / Ja	Interdisciplinary meetings / Interdisziplinäre Sitzungen	8	4	7	4	2	1	2	4	No / Nein			1	2	1	Mediterranean diet / Mediterrane Diät		b	1	d	5
2	I agree / Ich stimme zu	50	2	Netherlands	1	Inpatient care / Stationäre Behandlung, University and education / Universität und Lehre		1	7	7	3	No, never / Nein, niemals	2	1	4	4	No / Nein	No / Nein	1	5	8	7	Yes / Ja	Training during studies / Ausbildungen und Fortbildungen während der Ausbildung, Master studies / Master-Studium, Scientific Journals / Wissenschaftliche Zeitschriften, Journal club / Journal Club	9	9	10	5	2	1	3	3	No / Nein			2	2	2			g, a	1	d	5
2	I agree / Ich stimme zu	50	2	Turkey	1	University and education / Universität und Lehre		4	5		3	No, never / Nein, niemals	6	2		3	No / Nein		2	8	7	6	Yes / Ja	Congresses and events / Kongresse und Veranstaltungen	7	4	7	7	3	3	4	3	No / Nein			1	2	2				1	a	4
1	I agree / Ich stimme zu	51	1	Australia	3	Private practice / Eigene Praxis bzw Ordination		1	2 years	2	4	No, never / Nein, niemals	7	2	4	4	No / Nein	No / Nein	2	7	7	3	Yes / Ja	Training during studies / Ausbildungen und Fortbildungen während der Ausbildung, Congresses and events / Kongresse und Veranstaltungen	9	6	8	5	1	3	3	4	No / Nein			2	2	2			d, e, f, g, h, a, b, c	2	a	5
1	I agree / Ich stimme zu	51	2	Austria	3	Private practice / Eigene Praxis bzw Ordination		10		7	5	Others / Andere	7	7		4	No / Nein		4	7	5	5	Yes / Ja	Congresses and events / Kongresse und Veranstaltungen	9	5	9	7	2	3	3	3	Yes / Ja	Omega 3, Zinc / Zink, Magnesium, Vitamin B6 / Vitamin B6, Vitamin B12 / Vitamin B12, Iron / Eisen, N-acetylcysteine / N-Acetylcystein		1	1	2			g, b, l	1	b, d	4
1	I agree / Ich stimme zu	51	2	Austria	3	Private practice / Eigene Praxis bzw Ordination		2	6	3	4	No, never / Nein, niemals	4	1	4	4	No / Nein		1	6	6	6	Yes / Ja	Interdisciplinary meetings / Interdisziplinäre Sitzungen, Training during studies / Ausbildungen und Fortbildungen während der Ausbildung, Congresses and events / Kongresse und Veranstaltungen, Scientific Journals / Wissenschaftliche Zeitschriften	3	2	6	3	1	1	3	1	Yes / Ja	Omega 3, Vitamin B6 / Vitamin B6, Vitamin B12 / Vitamin B12		1	2	2				1	d	5
1	I agree / Ich stimme zu	51	1	Austria	3	Private practice / Eigene Praxis bzw Ordination		1	10		4	Eating disorders / Esstörungen	4	7		4	No / Nein		3	6	7	8	Yes / Ja	Congresses and events / Kongresse und Veranstaltungen	3	5	4	8	2	2	2	1	Yes / Ja	Vitamin D, Omega 3, Magnesium, Vitamin B6 / Vitamin B6, Vitamin B12 / Vitamin B12		1	2	1	Diet according to national dietary guidelines / Ernährungsform nach nationalen Empfehlungen		d, i, g	1	a	5
1	I agree / Ich stimme zu	51	1	Austria	6		76191	1		8	4	No, never / Nein, niemals	2	2		3	No / Nein	No / Nein	1	2	2	2	No / Nein		9	3	4	1	2	1	3	1	Yes / Ja	Vitamin B6 / Vitamin B6, Vitamin B12 / Vitamin B12, Iron / Eisen	K (potasium)	1	1	1	Other / Andere	Diet for diabet	a, l	2	a	5
1	I agree / Ich stimme zu	51	2	Austria	3	Private practice / Eigene Praxis bzw Ordination		8		8	3	No, never / Nein, niemals	10	10			No / Nein		4	9	10	10	Yes / Ja	Training during studies / Ausbildungen und Fortbildungen während der Ausbildung, PhD project-thesis / PhD Projekt-Dissertation, Scientific Journals / Wissenschaftliche Zeitschriften, Journal club / Journal Club	3	3	4	5	2	2	1	2	Yes / Ja	Vitamin D, Omega 3, Vitamin A, Vitamin E, Selenium / Selen, Zinc / Zink, Vitamin B6 / Vitamin B6, Vitamin B12 / Vitamin B12, Folic acid / Folsäure, Iron / Eisen		1	1	2				2	b, d	3
1	I agree / Ich stimme zu	51	1	Germany	3	Psychotherapy outpatient care / Ambulante psychotherapeutische Behandlung		1	6	8	4	No, never / Nein, niemals	8	9		4	No / Nein		1	10	10	9	Yes / Ja	Interdisciplinary meetings / Interdisziplinäre Sitzungen, Congresses and events / Kongresse und Veranstaltungen, Scientific Journals / Wissenschaftliche Zeitschriften, Journal club / Journal Club	5	2	3	1	3	1	1	1	No / Nein			1	1	2			g	2	d	5
1	I agree / Ich stimme zu	51	1	Israel	3	Private practice / Eigene Praxis bzw Ordination		1	30	7	8	Affective disorders / Affektive Störungen, Anxiety disorders / Angsterkrankungen, Eating disorders / Esstörungen	3	3	4	4	Yes / Ja	No / Nein	3	10	10	10	Yes / Ja	Interdisciplinary meetings / Interdisziplinäre Sitzungen, PhD project-thesis / PhD Projekt-Dissertation	10	4	3	4	2	3	3	3	Yes / Ja	Vitamin D, Omega 3, Vitamin E, Magnesium, Vitamin B6 / Vitamin B6, Vitamin B12 / Vitamin B12, Folic acid / Folsäure		2	2	1	Diet according to national dietary guidelines / Ernährungsform nach nationalen Empfehlungen		d, i, e, f, g, a, b, c	1	a, b, d	3
2	I agree / Ich stimme zu	51	1	Austria	1	Inpatient care / Stationäre Behandlung	General psychiatry and psychopharmacology of adults	8	20	8	4	Others / Andere	7	2		4	No / Nein	No / Nein	3	10	9	8	Yes / Ja	Interdisciplinary meetings / Interdisziplinäre Sitzungen, Training during studies / Ausbildungen und Fortbildungen während der Ausbildung, Congresses and events / Kongresse und Veranstaltungen, Scientific Journals / Wissenschaftliche Zeitschriften, Journal club / Journal Club	5	1	1	5	2	2	3	4	Yes / Ja	Vitamin D, Omega 3, Vitamin E, Selenium / Selen, Magnesium, Vitamin B6 / Vitamin B6, Vitamin B12 / Vitamin B12, Folic acid / Folsäure	No	2	1	1	Mediterranean diet / Mediterrane Diät, Ketogenic diet / Ketogene Diät, Low carb diet / Diät mit wenigen Kohlenhydraten "low carb", Other / Andere	Eliminate soft drinks with coffeine; eliminate grapefruits and grpf juice	i, h, b, c, l	2	b, c, d, e	3
2	I agree / Ich stimme zu	51	1	Lithuania	1	Inpatient care / Stationäre Behandlung, Day care hospital / Tagesklinik, Psychotherapy outpatient care / Ambulante psychotherapeutische Behandlung, University and education / Universität und Lehre		1	15	8	4	No, never / Nein, niemals	7	2		4	No / Nein	No / Nein	2	10	10	7	Yes / Ja	Interdisciplinary meetings / Interdisziplinäre Sitzungen, Training during studies / Ausbildungen und Fortbildungen während der Ausbildung, Congresses and events / Kongresse und Veranstaltungen	3	3	2	4	2	1	1	1	Yes / Ja	Vitamin D, Omega 3, Vitamin B6 / Vitamin B6, Vitamin B12 / Vitamin B12		1	2	2			g, b	2	d, e	5
2	I agree / Ich stimme zu	51	2	Spain	2	Outpatient care / Ambulante Behandlung		1	1	2	3	No, never / Nein, niemals	7	9	4		No / Nein		2	6	6	7	Yes / Ja	Interdisciplinary meetings / Interdisziplinäre Sitzungen, Training during studies / Ausbildungen und Fortbildungen während der Ausbildung, Master studies / Master-Studium, Congresses and events / Kongresse und Veranstaltungen, Scientific Journals / Wissenschaftliche Zeitschriften	6	5	5	5	3	1
1	I agree / Ich stimme zu	52	1	Austria	6	Psychotherapy outpatient care / Ambulante psychotherapeutische Behandlung		1	3	3	4	No, never / Nein, niemals	9	9		4	No / Nein	No / Nein	4	9	9	9	Yes / Ja	Training during studies / Ausbildungen und Fortbildungen während der Ausbildung, Congresses and events / Kongresse und Veranstaltungen, Scientific Journals / Wissenschaftliche Zeitschriften	6	6	6	4	1	1	1	1	Yes / Ja	Omega 3, Vitamin B6 / Vitamin B6, Vitamin B12 / Vitamin B12		1	2	2			l	2	a, c	4
1	I agree / Ich stimme zu	52	2	Austria	4	Inpatient care / Stationäre Behandlung		2	11years	8	4	Others / Andere	7	5		4	No / Nein	No / Nein	6	7	8	9	Yes / Ja	Interdisciplinary meetings / Interdisziplinäre Sitzungen, Congresses and events / Kongresse und Veranstaltungen	7	3	3	2	2	3	3	3	Yes / Ja	Vitamin D, Omega 3, Vitamin E		1	2	2	Other / Andere	I talk about serotonin rich food with my patients parents.	d, i, g, h, a, b, c	1	b, d	5
1	I agree / Ich stimme zu	52	1	Austria	3	Private practice / Eigene Praxis bzw Ordination		1	4	1	4	Affective disorders / Affektive Störungen, Eating disorders / Esstörungen	5	1		4	No / Nein		4	9	9	7	Yes / Ja	Training during studies / Ausbildungen und Fortbildungen während der Ausbildung, Congresses and events / Kongresse und Veranstaltungen, Scientific Journals / Wissenschaftliche Zeitschriften	4	3	6	4	2	2	4	4	Yes / Ja	Vitamin D, Omega 3, Selenium / Selen, Magnesium, Vitamin B6 / Vitamin B6, Vitamin B12 / Vitamin B12, Iron / Eisen		1	2	1	Diet according to national dietary guidelines / Ernährungsform nach nationalen Empfehlungen		d, g, a, b, c	2	d	4
1	I agree / Ich stimme zu	52	1	Austria	2	Outpatient care / Ambulante Behandlung		1	9	8	4	Eating disorders / Esstörungen	7	7		4	No / Nein	No / Nein	5	9	9	8	Yes / Ja	Training during studies / Ausbildungen und Fortbildungen während der Ausbildung	6	3	7	7	2	2	3	3	Yes / Ja	Vitamin D, Omega 3, Magnesium, Vitamin B6 / Vitamin B6, Vitamin B12 / Vitamin B12		1	1	2			c	2	d	5
1	I agree / Ich stimme zu	52	1	Austria	6	Outpatient care / Ambulante Behandlung		10	20	8	4	Affective disorders / Affektive Störungen, Anxiety disorders / Angsterkrankungen	7	7		4	No / Nein		3	10	10	6	Yes / Ja	Congresses and events / Kongresse und Veranstaltungen	5	5	5	7	3	3	2	3	Yes / Ja	Vitamin D, Magnesium, Vitamin B6 / Vitamin B6, Vitamin B12 / Vitamin B12, Folic acid / Folsäure, Iron / Eisen		1	1	2				1	d	4
1	I agree / Ich stimme zu	52	1	Iran	2	Outpatient care / Ambulante Behandlung		8	7	8	4	Affective disorders / Affektive Störungen, Anxiety disorders / Angsterkrankungen, Psychotic disorders / Psychotische Erkrankungen	5	3		4	No / Nein		3	5	9	9	Yes / Ja	Training during studies / Ausbildungen und Fortbildungen während der Ausbildung, Congresses and events / Kongresse und Veranstaltungen	4	4	5	4	1	1	3	3	Yes / Ja	Vitamin D, Omega 3, Vitamin B6 / Vitamin B6, Vitamin B12 / Vitamin B12		1	2	2			i, g, h, a, b, c	1	d	5
1	I agree / Ich stimme zu	52	1	Ireland	5	Psychotherapy outpatient care / Ambulante psychotherapeutische Behandlung		1	30	7	8	No, never / Nein, niemals	2	5		2	No / Nein		5	9	9	7	Yes / Ja	Interdisciplinary meetings / Interdisziplinäre Sitzungen, Congresses and events / Kongresse und Veranstaltungen, Scientific Journals / Wissenschaftliche Zeitschriften	7	4	6	5	3	3	3	3	No / Nein			2	1	1	Vegetarian diet / Vegetarische Ernährung, Ketogenic diet / Ketogene Diät		d, g, b, c	2	e	3
1	I agree / Ich stimme zu	52	1	Israel	3	Private practice / Eigene Praxis bzw Ordination		1	22	8	3	No, never / Nein, niemals	6	9		4	No / Nein	No / Nein	3	6	8	6	Yes / Ja	Congresses and events / Kongresse und Veranstaltungen	3	3		8	1	3	3	3	No / Nein			2	2	2			g, a, b, c	2	d	5
1	I agree / Ich stimme zu	52	2	Israel	3	Private practice / Eigene Praxis bzw Ordination		1	15 years	7	4	Affective disorders / Affektive Störungen, Anxiety disorders / Angsterkrankungen, Eating disorders / Esstörungen	10	9		4	No / Nein	No / Nein	5	10	10	10	Yes / Ja	Interdisciplinary meetings / Interdisziplinäre Sitzungen, Congresses and events / Kongresse und Veranstaltungen, Scientific Journals / Wissenschaftliche Zeitschriften	7	7	9	8	1	3	3	3	Yes / Ja	Vitamin D, Omega 3, Magnesium, Vitamin B6 / Vitamin B6, Vitamin B12 / Vitamin B12, Iron / Eisen, Other / Andere	Proteins	1	1	1	Diet according to national dietary guidelines / Ernährungsform nach nationalen Empfehlungen		d, i, g, k, a, b, c	2	d	5
2	I agree / Ich stimme zu	52	2	Austria	3	Private practice / Eigene Praxis bzw Ordination		1	20		4	Affective disorders / Affektive Störungen, Anxiety disorders / Angsterkrankungen, Psychotic disorders / Psychotische Erkrankungen, Obsessive compulsive disorder / Zwangsstörung, Eating disorders / Esstörungen	10	10		4	No / Nein	No / Nein	6	10	10	10	Yes / Ja	Interdisciplinary meetings / Interdisziplinäre Sitzungen, Scientific Journals / Wissenschaftliche Zeitschriften, Journal club / Journal Club	10	4	4	10	2	5	4	4	Yes / Ja	Vitamin D, Omega 3, Vitamin E, Zinc / Zink, Magnesium, Vitamin B6 / Vitamin B6, Vitamin B12 / Vitamin B12, Folic acid / Folsäure, Iron / Eisen		1	1	1	Mediterranean diet / Mediterrane Diät, Ketogenic diet / Ketogene Diät, Low carb diet / Diät mit wenigen Kohlenhydraten "low carb"		d, i, f, g, h, c	1	b, d	1
2	I agree / Ich stimme zu	52	2	Brazil	3	Outpatient care / Ambulante Behandlung, Psychotherapy outpatient care / Ambulante psychotherapeutische Behandlung, Private practice / Eigene Praxis bzw Ordination, University and education / Universität und Lehre		6	17 years	8	4	No, never / Nein, niemals	7	8	4		No / Nein		3	9	10	9	Yes / Ja	Scientific Journals / Wissenschaftliche Zeitschriften	5	6	4	1	3	1	1		No / Nein			1	2	2				1	d	5
2	I agree / Ich stimme zu	52	1	Israel	3	Outpatient care / Ambulante Behandlung, Private practice / Eigene Praxis bzw Ordination		6	41		9	No, never / Nein, niemals	4	4		4	No / Nein		3	3	2	2	Yes / Ja	Scientific Journals / Wissenschaftliche Zeitschriften	7	4	6	6	1	3	3	5	Yes / Ja	Vitamin D, Omega 3, Vitamin E, Magnesium, Vitamin B6 / Vitamin B6, Vitamin B12 / Vitamin B12, Folic acid / Folsäure, Iron / Eisen	Vitamin B1	2	2	2			d, i, e, f, g, a, b, c	2	d	5
2	I agree / Ich stimme zu	52	2	Lithuania	2	Outpatient care / Ambulante Behandlung		1	11 years	8	4	Affective disorders / Affektive Störungen, Anxiety disorders / Angsterkrankungen, Eating disorders / Esstörungen	8	5		4	No / Nein	No / Nein	5	10	10	10	Yes / Ja	Interdisciplinary meetings / Interdisziplinäre Sitzungen, Congresses and events / Kongresse und Veranstaltungen, Scientific Journals / Wissenschaftliche Zeitschriften	5	3	3	7	1	2	2	2	Yes / Ja	Vitamin D, Magnesium, Vitamin B6 / Vitamin B6, Vitamin B12 / Vitamin B12		1	2	2				2	d	5
2	I agree / Ich stimme zu	52	2	Lithuania	2	Outpatient care / Ambulante Behandlung		1	6	8	4	Eating disorders / Esstörungen, No, never / Nein, niemals	8	7	4	4	No / Nein		2	10	10	10	Yes / Ja	Interdisciplinary meetings / Interdisziplinäre Sitzungen, Training during studies / Ausbildungen und Fortbildungen während der Ausbildung, Congresses and events / Kongresse und Veranstaltungen, Scientific Journals / Wissenschaftliche Zeitschriften	4	3	3	3	2	1	3	3	Yes / Ja	Vitamin D, Magnesium		1	2	2				2	b, d	5
2	I agree / Ich stimme zu	52	1	Spain	2	Outpatient care / Ambulante Behandlung		1	I'm at my second year of residency in psychiatry	2	4	Anxiety disorders / Angsterkrankungen, Eating disorders / Esstörungen	6	3		3	No / Nein		4	8	9	8	Yes / Ja	Training during studies / Ausbildungen und Fortbildungen während der Ausbildung, Congresses and events / Kongresse und Veranstaltungen, Scientific Journals / Wissenschaftliche Zeitschriften	8	7	8	4	2	2	3	5	Yes / Ja	Vitamin D, Magnesium, Vitamin B6 / Vitamin B6, Vitamin B12 / Vitamin B12		1	2	2			i, g, a, b, c	2	d	4
2	I agree / Ich stimme zu	52	1	Switzerland	2	Outpatient care / Ambulante Behandlung, Day care hospital / Tagesklinik, Psychotherapy outpatient care / Ambulante psychotherapeutische Behandlung, Private practice / Eigene Praxis bzw Ordination		8	1 year	1	4	No, never / Nein, niemals	5	2		1	No / Nein		2	5	6	5	Yes / Ja	Training during studies / Ausbildungen und Fortbildungen während der Ausbildung, Scientific Journals / Wissenschaftliche Zeitschriften, Journal club / Journal Club	6	3	4	3	1	1	3	3	Yes / Ja	Vitamin D, Vitamin B6 / Vitamin B6, Vitamin B12 / Vitamin B12, Iron / Eisen	no	1	2	2				1	b, d	4
2	I agree / Ich stimme zu	52	2	UK	1	Inpatient care / Stationäre Behandlung		1	20	8	4	Affective disorders / Affektive Störungen, Psychotic disorders / Psychotische Erkrankungen, Eating disorders / Esstörungen	10	10	4	3	No / Nein	No / Nein	6	10	10	9	Yes / Ja	Master studies / Master-Studium, PhD project-thesis / PhD Projekt-Dissertation, Congresses and events / Kongresse und Veranstaltungen, Scientific Journals / Wissenschaftliche Zeitschriften	3	1	2	8	1	4	3	3	Yes / Ja	Vitamin D, Omega 3, Vitamin B6 / Vitamin B6, Vitamin B12 / Vitamin B12, Folic acid / Folsäure, Iron / Eisen		1	1	1	Diet according to national dietary guidelines / Ernährungsform nach nationalen Empfehlungen		d, i, e, g, k, b, c	2	a, b, d	2
1	I agree / Ich stimme zu	53	1	Austria	3	Private practice / Eigene Praxis bzw Ordination		2	10	8	4	Affective disorders / Affektive Störungen, Anxiety disorders / Angsterkrankungen, Eating disorders / Esstörungen, Others / Andere	6	2		3	No / Nein	No / Nein	1	9	8	6	Yes / Ja	Interdisciplinary meetings / Interdisziplinäre Sitzungen, Training during studies / Ausbildungen und Fortbildungen während der Ausbildung, Congresses and events / Kongresse und Veranstaltungen, Scientific Journals / Wissenschaftliche Zeitschriften	5	2	2	5	1	3	4	3	Yes / Ja	Vitamin D, Omega 3, Magnesium, Vitamin B6 / Vitamin B6		1	1	1	Diet according to national dietary guidelines / Ernährungsform nach nationalen Empfehlungen		g, a, b, c	2	b, d	3
1	I agree / Ich stimme zu	53	1	Austria	1	University and education / Universität und Lehre		1	10	8	4	Eating disorders / Esstörungen	6	8		3	No / Nein		3	7	8	5	Yes / Ja	Training during studies / Ausbildungen und Fortbildungen während der Ausbildung	4	4	6	6	2	2	2	3	Yes / Ja	Omega 3, Folic acid / Folsäure	Melatonin	1	2	1	Low carb diet / Diät mit wenigen Kohlenhydraten "low carb", Glyx diet / Glyx Diät		g, b, c	1	b, d	5
1	I agree / Ich stimme zu	53	2	Austria	1	Outpatient care / Ambulante Behandlung, Psychotherapy outpatient care / Ambulante psychotherapeutische Behandlung, Private practice / Eigene Praxis bzw Ordination, University and education / Universität und Lehre		1	27		4	Eating disorders / Esstörungen	8	8		4	No / Nein	Yes / Ja	8	5	6	8	Yes / Ja	Interdisciplinary meetings / Interdisziplinäre Sitzungen, Congresses and events / Kongresse und Veranstaltungen, Scientific Journals / Wissenschaftliche Zeitschriften	5	3	5	8	3	4	3	4	Yes / Ja	Vitamin D, Omega 3, Selenium / Selen, Zinc / Zink, Magnesium, Vitamin B6 / Vitamin B6, Vitamin B12 / Vitamin B12, Folic acid / Folsäure, Iron / Eisen	Calcium, Potassium, soya products, probiotics	1	1	1	Other / Andere	Specifically for eating disorders diet plans	g, a	1	b, d	3
1	I agree / Ich stimme zu	53	1	Austria	3	Private practice / Eigene Praxis bzw Ordination		1	4	8	4	Eating disorders / Esstörungen	7	7		4	No / Nein		5	9	9	9	Yes / Ja	Interdisciplinary meetings / Interdisziplinäre Sitzungen, Training during studies / Ausbildungen und Fortbildungen während der Ausbildung, Congresses and events / Kongresse und Veranstaltungen	7	7	8	5	1	3	2	2	Yes / Ja	Vitamin D, Vitamin B6 / Vitamin B6, Vitamin B12 / Vitamin B12		1	2	2			d, i, e, f, g, h	2	d	5
1	I agree / Ich stimme zu	53	1	Spain	4	Day care hospital / Tagesklinik		1	10	7	5	No, never / Nein, niemals	8	4		4	No / Nein	No / Nein	1	8	8	8	Yes / Ja	Interdisciplinary meetings / Interdisziplinäre Sitzungen, Congresses and events / Kongresse und Veranstaltungen	7	3	1	5	2	1	3	1	Yes / Ja	Vitamin D, Omega 3, Vitamin B6 / Vitamin B6, Vitamin B12 / Vitamin B12		1	2	2				1	d	5
2	I agree / Ich stimme zu	53	2	Austria	4	Inpatient care / Stationäre Behandlung		1	6	3	4	Affective disorders / Affektive Störungen	6	4		4	No / Nein		5	7	7	7	Yes / Ja	Interdisciplinary meetings / Interdisziplinäre Sitzungen	5	3	3	5	1	3	4	4	Yes / Ja	Vitamin E, Folic acid / Folsäure		1	2	2			d	2	b, d	4
2	I agree / Ich stimme zu	53	1	Estonia	3	Outpatient care / Ambulante Behandlung, Private practice / Eigene Praxis bzw Ordination		8	4	4	5	Eating disorders / Esstörungen	10	6		4	No / Nein	No / Nein	8	9	8	8	Yes / Ja	Interdisciplinary meetings / Interdisziplinäre Sitzungen, Training during studies / Ausbildungen und Fortbildungen während der Ausbildung, Congresses and events / Kongresse und Veranstaltungen, Scientific Journals / Wissenschaftliche Zeitschriften	5	4	4	7	1	2	3	4	Yes / Ja	Vitamin D, Omega 3, Vitamin A, Vitamin E, Magnesium, Vitamin B6 / Vitamin B6, Vitamin B12 / Vitamin B12, Iron / Eisen		2	1	1	Mediterranean diet / Mediterrane Diät		d, k, a, b, c	1	b, d	4
2	I agree / Ich stimme zu	53	2	Switzerland	2	Outpatient care / Ambulante Behandlung, Day care hospital / Tagesklinik, Psychotherapy outpatient care / Ambulante psychotherapeutische Behandlung		8	7	8	4	Affective disorders / Affektive Störungen, Anxiety disorders / Angsterkrankungen, Eating disorders / Esstörungen	8	9	4	4	No / Nein	No / Nein	7	8	8	7	Yes / Ja	Interdisciplinary meetings / Interdisziplinäre Sitzungen	4	3	3	8	1	4	5	3	No / Nein			1	2	2			g, a	1	d	5
2	I agree / Ich stimme zu	53	1	Switzerland	6	Inpatient care / Stationäre Behandlung, Outpatient care / Ambulante Behandlung, Psychotherapy outpatient care / Ambulante psychotherapeutische Behandlung		6	8 years	8	4	Eating disorders / Esstörungen	5	5		4	No / Nein		4	7	7	7	Yes / Ja	Training during studies / Ausbildungen und Fortbildungen während der Ausbildung, Congresses and events / Kongresse und Veranstaltungen, Scientific Journals / Wissenschaftliche Zeitschriften, Journal club / Journal Club	6	5	6	6	1	3	4	4	No / Nein			1	2	1	Diet according to national dietary guidelines / Ernährungsform nach nationalen Empfehlungen		a, b, c	2	b, d	4
2	I agree / Ich stimme zu	53	1	UK	1	Inpatient care / Stationäre Behandlung		8	2nd year core trainee	2	6	Affective disorders / Affektive Störungen, Eating disorders / Esstörungen	10	5		4	No / Nein	No / Nein	5	10	8	7	Yes / Ja	Journal club / Journal Club	3	3	4	8	3	3	4	4	Yes / Ja	Vitamin D, Omega 3, Selenium / Selen, Vitamin B6 / Vitamin B6, Vitamin B12 / Vitamin B12, Folic acid / Folsäure		2	1	1	Low carb diet / Diät mit wenigen Kohlenhydraten "low carb"		a, b	1	b, d	3
3	I agree / Ich stimme zu	53	2	Serbia	3	Private practice / Eigene Praxis bzw Ordination		7	10	8	4	No, never / Nein, niemals	8	8		4	No / Nein	No / Nein	6	8	9	8	Yes / Ja	Interdisciplinary meetings / Interdisziplinäre Sitzungen, Congresses and events / Kongresse und Veranstaltungen	4	4	6	9	2	3	4	5	Yes / Ja	Omega 3	no	1	2	2			d, i, e, g, j, a, b, c	1	b, d	5
1	I agree / Ich stimme zu	54	1	Austria	3	Private practice / Eigene Praxis bzw Ordination		1	3 years	3	4	Affective disorders / Affektive Störungen, Anxiety disorders / Angsterkrankungen, Psychotic disorders / Psychotische Erkrankungen, Obsessive compulsive disorder / Zwangsstörung, Eating disorders / Esstörungen	10	7	2	4	No / Nein	No / Nein	3	10	10	10	Yes / Ja	Interdisciplinary meetings / Interdisziplinäre Sitzungen, Training during studies / Ausbildungen und Fortbildungen während der Ausbildung, Congresses and events / Kongresse und Veranstaltungen	5	3	10	10	1	3	3	4	Yes / Ja	Omega 3, Zinc / Zink, Vitamin B6 / Vitamin B6, Vitamin B12 / Vitamin B12, Folic acid / Folsäure		2	2	1	Diet according to national dietary guidelines / Ernährungsform nach nationalen Empfehlungen		i, g, b, c	2	b, d	3
1	I agree / Ich stimme zu	54	1	Austria	3	Private practice / Eigene Praxis bzw Ordination		1	3	2	4	Affective disorders / Affektive Störungen, Anxiety disorders / Angsterkrankungen	10	7		4	No / Nein		2	10	10	9	Yes / Ja	Interdisciplinary meetings / Interdisziplinäre Sitzungen, Training during studies / Ausbildungen und Fortbildungen während der Ausbildung	6	4	7	4	1	3	1	2	No / Nein			2	2	2				1	d	5
1	I agree / Ich stimme zu	54	1	Austria	3	Private practice / Eigene Praxis bzw Ordination		1	5	1	4	Affective disorders / Affektive Störungen	10	10		4	No / Nein	No / Nein	4	10	10	10	Yes / Ja	Training during studies / Ausbildungen und Fortbildungen während der Ausbildung	1	1	3	7	2	2	3	4	Yes / Ja	Omega 3, Zinc / Zink, Folic acid / Folsäure, Iron / Eisen		2	2	2				1	d	5
1	I agree / Ich stimme zu	54	1	Austria	3	Private practice / Eigene Praxis bzw Ordination		8	3	3	8	Affective disorders / Affektive Störungen, Anxiety disorders / Angsterkrankungen, Psychotic disorders / Psychotische Erkrankungen, Eating disorders / Esstörungen	10	8		3	Yes / Ja	No / Nein	7	10	10	10	Yes / Ja	Training during studies / Ausbildungen und Fortbildungen während der Ausbildung	4	4	8	7	1	3	2	4	Yes / Ja	Omega 3, Folic acid / Folsäure, Iron / Eisen		1	2	1	Low carb diet / Diät mit wenigen Kohlenhydraten "low carb"		a, b, c	2	b, d	5
1	I agree / Ich stimme zu	54	1	Austria	3	Private practice / Eigene Praxis bzw Ordination		1	4	4	9	Psychotic disorders / Psychotische Erkrankungen	6	6		3	No / Nein	No / Nein	5	7	7	7	Yes / Ja	Training during studies / Ausbildungen und Fortbildungen während der Ausbildung, Scientific Journals / Wissenschaftliche Zeitschriften, Journal club / Journal Club	5	3	4	5	1	3	3	4	Yes / Ja	Omega 3, Vitamin E, Other / Andere	astaxanthine	1	1	1	Mediterranean diet / Mediterrane Diät, Low carb diet / Diät mit wenigen Kohlenhydraten "low carb"		d, e, a, b, c	1	a, b, d	5
1	I agree / Ich stimme zu	54	1	Germany	3	Private practice / Eigene Praxis bzw Ordination		4	6	5	4	Eating disorders / Esstörungen	10	2		2	No / Nein		2	9	8	5	Yes / Ja	Scientific Journals / Wissenschaftliche Zeitschriften, Journal club / Journal Club	2	2	6	4	1	3	3	2	Yes / Ja	Omega 3, Other / Andere	Multivitamins	1	2	2				1	b, d	5
1	I agree / Ich stimme zu	54	1	Lithuania	4	Inpatient care / Stationäre Behandlung	PGY-4 Psichyatry	1	4 years	4	8	Affective disorders / Affektive Störungen, Psychotic disorders / Psychotische Erkrankungen, Eating disorders / Esstörungen	8	4		4	No / Nein		9	9	9	7	Yes / Ja	Interdisciplinary meetings / Interdisziplinäre Sitzungen	3	4	5	8	1	3	3	3	Yes / Ja	Omega 3, Vitamin B12 / Vitamin B12, Folic acid / Folsäure		1	2	1	Low carb diet / Diät mit wenigen Kohlenhydraten "low carb"		a, b, c	1	b, d	5
2	I agree / Ich stimme zu	54	1	Austria	1	Inpatient care / Stationäre Behandlung, In training / In Ausbildung		1	1	1	4	Anxiety disorders / Angsterkrankungen	10	10		2	Yes / Ja	No / Nein	5	10	10	10	Yes / Ja	Interdisciplinary meetings / Interdisziplinäre Sitzungen, Training during studies / Ausbildungen und Fortbildungen während der Ausbildung, Congresses and events / Kongresse und Veranstaltungen, Scientific Journals / Wissenschaftliche Zeitschriften, Journal club / Journal Club	3	3	7	7	1	4	4	4	No / Nein			2	2	1	Diet according to national dietary guidelines / Ernährungsform nach nationalen Empfehlungen		i	2	d	4
2	I agree / Ich stimme zu	54	1	Germany	3	General practitioner / Allgemeinmediziner		2	5 YEARS	8	3	Eating disorders / Esstörungen	6	1	4		No / Nein		1	8	8	5	Yes / Ja	Interdisciplinary meetings / Interdisziplinäre Sitzungen, Congresses and events / Kongresse und Veranstaltungen	6	6	9	2	3	3	3	3	No / Nein			1	2	2				2	d	3
2	I agree / Ich stimme zu	54	1	Italy	1	Inpatient care / Stationäre Behandlung, Outpatient care / Ambulante Behandlung, Day care hospital / Tagesklinik, Psychotherapy outpatient care / Ambulante psychotherapeutische Behandlung, University and education / Universität und Lehre, In training / In Ausbildung		1	1	1	4	Anxiety disorders / Angsterkrankungen	10	10		2	Yes / Ja	No / Nein	5	10	10	10	Yes / Ja	Interdisciplinary meetings / Interdisziplinäre Sitzungen, Training during studies / Ausbildungen und Fortbildungen während der Ausbildung, Congresses and events / Kongresse und Veranstaltungen, Scientific Journals / Wissenschaftliche Zeitschriften, Journal club / Journal Club	3	3	7	7	1	4	4	4	No / Nein			2	2	1	Diet according to national dietary guidelines / Ernährungsform nach nationalen Empfehlungen		i	2	d	4
2	I agree / Ich stimme zu	54	2	Switzerland	1	Inpatient care / Stationäre Behandlung		1	1	1	4	Anxiety disorders / Angsterkrankungen	10	10		2	Yes / Ja	No / Nein	5	10	10	10	Yes / Ja	Interdisciplinary meetings / Interdisziplinäre Sitzungen, Training during studies / Ausbildungen und Fortbildungen während der Ausbildung, Congresses and events / Kongresse und Veranstaltungen, Scientific Journals / Wissenschaftliche Zeitschriften, Journal club / Journal Club	3	3	7	7	1	4	4	4	No / Nein			2	2	1	Diet according to national dietary guidelines / Ernährungsform nach nationalen Empfehlungen		i	2	d	4
2	I agree / Ich stimme zu	54	2	UK	6	Outpatient care / Ambulante Behandlung		1	2	8	4	Eating disorders / Esstörungen	5	5		3	No / Nein		5	10	10	10	Yes / Ja	Congresses and events / Kongresse und Veranstaltungen	3	3	2	5	1	2	1	3	Yes / Ja	Omega 3, Zinc / Zink, N-acetylcysteine / N-Acetylcystein, Other / Andere	Vit b1	1	2	2			g, b, c	2	d	4
3	I agree / Ich stimme zu	54	1	Germany	3	Psychotherapy outpatient care / Ambulante psychotherapeutische Behandlung, Private practice / Eigene Praxis bzw Ordination		7	5	1	3	Psychotic disorders / Psychotische Erkrankungen	10	5		4	Yes / Ja	No / Nein	6	10	10	10	Yes / Ja	Interdisciplinary meetings / Interdisziplinäre Sitzungen, Training during studies / Ausbildungen und Fortbildungen während der Ausbildung	1	1	2	9	1	4	4	5	Yes / Ja	Vitamin E	no	2	2	2			e	1	b, d	4
3	I agree / Ich stimme zu	54	2	Iran	3	Private practice / Eigene Praxis bzw Ordination		1	4	4	4	Psychotic disorders / Psychotische Erkrankungen, Eating disorders / Esstörungen	8	7		4	No / Nein		2	8	7	8	Yes / Ja	Interdisciplinary meetings / Interdisziplinäre Sitzungen, Training during studies / Ausbildungen und Fortbildungen während der Ausbildung, Scientific Journals / Wissenschaftliche Zeitschriften	3	4	7	4	2	2	2	3	No / Nein			2	2	2				2	a	5
1	I agree / Ich stimme zu	55	1	Austria	3	Private practice / Eigene Praxis bzw Ordination		9	4	4	4	Affective disorders / Affektive Störungen, Anxiety disorders / Angsterkrankungen, Eating disorders / Esstörungen	9	6		3	No / Nein	No / Nein	5	10	9	9	Yes / Ja	Interdisciplinary meetings / Interdisziplinäre Sitzungen, Training during studies / Ausbildungen und Fortbildungen während der Ausbildung, Congresses and events / Kongresse und Veranstaltungen	3	5	5	6	2	1	2	2	Yes / Ja	Folic acid / Folsäure, N-acetylcysteine / N-Acetylcystein		1	1	1	Low carb diet / Diät mit wenigen Kohlenhydraten "low carb", Glyx diet / Glyx Diät		d, i, f, g, a, b, c	1	b, d	4
[truncated: 231 more rows]
